# Supplementary material for: Histological Grade of Endometrioid Endometrial Cancer and Relapse Risk Can Be Predicted with Machine Learning from Gene Expression Data
Source: Cancers (Basel). 2021 Aug 27;13(17):4348. doi: 10.3390/cancers13174348 (PMC8430924; doi:10.3390/cancers13174348)
Supplement: Supplementary file 1 [file cancers-13-04348-s001.zip]

Archive with 3 entries (2 files):
- Supplementary tables/
- Supplementary tables/Supplementary Table 1.xlsx
- Supplementary tables/Supplementary_Clinical_Data.xlsx
