# Supplementary material for: Histological Grade of Endometrioid Endometrial Cancer and Relapse Risk Can Be Predicted with Machine Learning from Gene Expression Data
Source: Cancers (Basel). 2021 Aug 27;13(17):4348. doi: 10.3390/cancers13174348 (PMC8430924; doi:10.3390/cancers13174348)
Supplement: Supplementary file 1 [file cancers-13-04348-s001.zip › Supplementary tables/Supplementary Table 1.xlsx]

## Sheet: Munka1
Supplementary Table 1
TCGA subgroups per risk groups
		CNH	CNL	MSI	POLE	(NA)
	low-risk G2	1	47	24	7	3
	high-risk G2	7	9	9	6	4
	low-risk G2	0.125	0.839286	0.727273	0.538462	0.428571
	high-risk G2	0.875	0.160714	0.272727	0.461538	0.571429
