# Supplementary material for: Histological Grade of Endometrioid Endometrial Cancer and Relapse Risk Can Be Predicted with Machine Learning from Gene Expression Data
Source: Cancers (Basel). 2021 Aug 27;13(17):4348. doi: 10.3390/cancers13174348 (PMC8430924; doi:10.3390/cancers13174348)
Supplement: Supplementary file 1 [file cancers-13-04348-s001.zip › Supplementary tables/Supplementary_Clinical_Data.xlsx]

## Sheet: Munka1
nrow	Study.ID	Patient.ID	Sample.ID	Diagnosis.Age	Neoplasm.Disease.Stage.American.Joint.Committee.on.Cancer.Code	American.Joint.Committee.on.Cancer.Publication.Version.Type	Cancer.Type	Cancer.Type.Detailed	Neoplasm.American.Joint.Committee.on.Cancer.Clinical.Group.Stage	Neoplasm.American.Joint.Committee.on.Cancer.Clinical.Distant.Metastasis.M.Stage	Neoplasm.American.Joint.Committee.on.Cancer.Clinical.Regional.Lymph.Node.N.Stage	Neoplasm.American.Joint.Committee.on.Cancer.Clinical.Primary.Tumor.T.Stage	Days.to.Sample.Collection.	Last.Alive.Less.Initial.Pathologic.Diagnosis.Date.Calculated.Day.Value	Days.to.Sample.Procurement	Disease.Free..Months.	Disease.Free.Status	Participant.Personal.Medical.History.Diabetes.Mellitus.Ind.3	Disease.code	Ethnicity.Category	Lymphomatous.Extranodal.Site.Involvement.Indicator	Form.completion.date	Fraction.Genome.Altered	Neoplasm.Histologic.Grade	Patient.Height	Neoplasm.Histologic.Type.Name	History.colorectal.cancer	History.hormonal.contraceptives.use	History.menopausal.hormone.therapy	Neoadjuvant.Therapy.Type.Administered.Prior.To.Resection.Text	Prior.Cancer.Diagnosis.Occurence	History.tamoxifen.use	Hypertension.diagnosis	ICD.10.Classification	International.Classification.of.Diseases.for.Oncology..Third.Edition.ICD.O.3.Histology.Code	International.Classification.of.Diseases.for.Oncology..Third.Edition.ICD.O.3.Site.Code	Informed.consent.verified	Year.Cancer.Initial.Diagnosis	Is.FFPE	Longest.Dimension	Lymph.nodes.aortic.examined.count	Lymph.nodes.aortic.pos.by.he	Lymph.nodes.aortic.pos.by.ihc	Lymph.nodes.aortic.pos.total	Lymph.nodes.pelvic.examined.count	Lymph.nodes.pelvic.pos.by.he	Lymph.nodes.pelvic.pos.by.ihc	Lymph.nodes.pelvic.pos.total	Menopause.Status
1	ucec_tcga	TCGA-2E-A9G8	TCGA.2E.A9G8.01	59	NA	2009	Endometrial Cancer	Endometrial Carcinoma	Stage III	NA	NA	NA	957	0	NA	13.01	1:Recurred/Progressed	NO	NA	NOT HISPANIC OR LATINO	NA	5/21/14	0.3311	G2	157	Endometrioid endometrial adenocarcinoma	NO	Never Used	No, I have never taken menopausal hormone therapy.	No	Yes	Never Used	NO	C54.3	8380-03-01	C54.3	YES	2011	NO	NA	9	0	0	0	19	0	0	0	Post (prior bilateral ovariectomy OR >12 mo since LMP with no prior hysterectomy)
2	ucec_tcga	TCGA-4E-A92E	TCGA.4E.A92E.01	54	NA	2009	Endometrial Cancer	Uterine Endometrioid Carcinoma	Stage I	NA	NA	NA	90	0	NA	0.43	0:DiseaseFree	NO	NA	NOT HISPANIC OR LATINO	NA	8/20/14	0.0341	G1	162	Endometrioid endometrial adenocarcinoma	NO	Never Used	No, I have never taken menopausal hormone therapy.	No	No	Never Used	NO	C54.1	8380-03-01	C54.1	YES	2013	NO	NA	2	0	0	0	4	0	0	0	Post (prior bilateral ovariectomy OR >12 mo since LMP with no prior hysterectomy)
3	ucec_tcga	TCGA-5B-A90C	TCGA.5B.A90C.01	69	NA	2009	Endometrial Cancer	Uterine Endometrioid Carcinoma	Stage IA	NA	NA	NA	811	0	NA	16.98	1:Recurred/Progressed	NO	NA	NOT HISPANIC OR LATINO	NA	4/17/14	0.6903	G2	158	Endometrioid endometrial adenocarcinoma	NO	NA	NA	No	No	NA	YES	C54.1	8380-03-01	C54.1	YES	2011	NO	NA	NA	NA	NA	NA	42	0	NA	0	Post (prior bilateral ovariectomy OR >12 mo since LMP with no prior hysterectomy)
4	ucec_tcga	TCGA-5S-A9Q8	TCGA.5S.A9Q8.01	51	NA	2009	Endometrial Cancer	Uterine Endometrioid Carcinoma	Stage IIIA	NA	NA	NA	103	0	NA	10.28	0:DiseaseFree	YES	NA	NOT HISPANIC OR LATINO	NA	12/23/13	0.0581	G2	162	Endometrioid endometrial adenocarcinoma	NO	NA	NA	No	No	Never Used	NO	C54.1	8380-03-01	C54.1	YES	2013	NO	NA	0	NA	NA	NA	5	0	0	0	NA
5	ucec_tcga	TCGA-A5-A0G9	TCGA.A5.A0G9.01	79	NA	NA	Endometrial Cancer	Uterine Endometrioid Carcinoma	Stage IB	NA	NA	NA	2095	0	NA	83.44	0:DiseaseFree	NA	NA	NA	NA	2009-10-10	0.0341	G3	172	Endometrioid endometrial adenocarcinoma	NA	NA	NA	No	No	NA	NA	C54.1	8380-03-01	C54.1	YES	2004	NO	NA	5	0	0	0	7	0	0	0	Post (prior bilateral ovariectomy OR >12 mo since LMP with no prior hysterectomy)
6	ucec_tcga	TCGA-A5-A0GA	TCGA.A5.A0GA.01	67	NA	NA	Endometrial Cancer	Uterine Endometrioid Carcinoma	Stage IIIC2	NA	NA	NA	1312	0	NA	NA	NA	NA	NA	NOT HISPANIC OR LATINO	NA	9/13/10	0.0391	G3	170	Endometrioid endometrial adenocarcinoma	NA	NA	NA	No	No	NA	NA	C54.1	8380-03-01	C54.1	YES	2006	NO	NA	3	3	0	3	3	3	0	3	Post (prior bilateral ovariectomy OR >12 mo since LMP with no prior hysterectomy)
7	ucec_tcga	TCGA-A5-A0GB	TCGA.A5.A0GB.01	65	NA	1995	Endometrial Cancer	Uterine Endometrioid Carcinoma	Stage IB	NA	NA	NA	583	0	NA	32.75	0:DiseaseFree	NA	NA	NA	NA	2009-10-10	0.0346	G3	165	Endometrioid endometrial adenocarcinoma	NA	NA	NA	No	No	NA	NA	C54.1	8380-03-01	C54.1	YES	2008	NO	NA	10	0	0	0	5	0	0	0	Post (prior bilateral ovariectomy OR >12 mo since LMP with no prior hysterectomy)
8	ucec_tcga	TCGA-A5-A0GD	TCGA.A5.A0GD.01	75	NA	NA	Endometrial Cancer	Uterine Endometrioid Carcinoma	Stage IA	NA	NA	NA	4119	0	NA	NA	NA	NA	NA	NA	NA	9/16/10	0.0046	G2	163	Endometrioid endometrial adenocarcinoma	NA	NA	NA	No	No	NA	NA	C54.1	8380-03-01	C54.1	YES	1999	NO	NA	3	0	0	0	9	0	0	0	Post (prior bilateral ovariectomy OR >12 mo since LMP with no prior hysterectomy)
9	ucec_tcga	TCGA-A5-A0GE	TCGA.A5.A0GE.01	38	NA	NA	Endometrial Cancer	Uterine Endometrioid Carcinoma	Stage IA	NA	NA	NA	2941	0	NA	105.29	0:DiseaseFree	NA	NA	NOT HISPANIC OR LATINO	NA	2009-10-10	0.1421	G2	155	Endometrioid endometrial adenocarcinoma	NA	NA	NA	No	No	NA	NA	C54.1	8380-03-01	C54.1	YES	2002	NO	NA	5	0	0	0	3	0	0	0	Pre (<6 months since LMP AND no prior bilateral ovariectomy AND not on estrogen replacement)
10	ucec_tcga	TCGA-A5-A0GG	TCGA.A5.A0GG.01	76	NA	2009	Endometrial Cancer	Uterine Endometrioid Carcinoma	Stage IA	NA	NA	NA	2369	0	NA	123.59	0:DiseaseFree	NA	NA	NOT HISPANIC OR LATINO	NA	2001-07-11	0.0998	G1	160	Endometrioid endometrial adenocarcinoma	NA	NA	NA	No	No	NA	NA	C54.1	8380-03-01	C54.1	YES	2003	NO	NA	2	0	0	0	13	0	0	0	Post (prior bilateral ovariectomy OR >12 mo since LMP with no prior hysterectomy)
11	ucec_tcga	TCGA-A5-A0GH	TCGA.A5.A0GH.01	57	NA	NA	Endometrial Cancer	Uterine Endometrioid Carcinoma	Stage IA	NA	NA	NA	2256	0	NA	74.05	0:DiseaseFree	NA	NA	NOT HISPANIC OR LATINO	NA	9/13/10	0.0038	G3	163	Endometrioid endometrial adenocarcinoma	NA	NA	NA	No	No	NA	NA	C54.1	8380-03-01	C54.1	YES	2004	NO	NA	NA	0	0	0	NA	0	0	0	Post (prior bilateral ovariectomy OR >12 mo since LMP with no prior hysterectomy)
12	ucec_tcga	TCGA-A5-A0GI	TCGA.A5.A0GI.01	63	NA	1988	Endometrial Cancer	Uterine Endometrioid Carcinoma	Stage IA	NA	NA	NA	1779	0	NA	88.11	0:DiseaseFree	NA	NA	NOT HISPANIC OR LATINO	NA	12/15/10	0.0439	G2	168	Endometrioid endometrial adenocarcinoma	NA	NA	NA	No	Yes	NA	NA	C54.1	8380-03-01	C54.1	YES	2005	NO	NA	1	0	0	0	6	0	0	0	Post (prior bilateral ovariectomy OR >12 mo since LMP with no prior hysterectomy)
13	ucec_tcga	TCGA-A5-A0GJ	TCGA.A5.A0GJ.01	44	NA	NA	Endometrial Cancer	Uterine Endometrioid Carcinoma	Stage IA	NA	NA	NA	1708	0	NA	0.39	1:Recurred/Progressed	NA	NA	NOT HISPANIC OR LATINO	NA	12/17/10	0.4758	G2	163	Endometrioid endometrial adenocarcinoma	NA	NA	NA	No	No	NA	NA	C54.1	8380-03-01	C54.1	YES	2005	NO	NA	3	0	0	0	4	0	0	0	Post (prior bilateral ovariectomy OR >12 mo since LMP with no prior hysterectomy)
14	ucec_tcga	TCGA-A5-A0GM	TCGA.A5.A0GM.01	53	NA	NA	Endometrial Cancer	Uterine Endometrioid Carcinoma	Stage IA	NA	NA	NA	1518	0	NA	60.48	0:DiseaseFree	NA	NA	NOT HISPANIC OR LATINO	NA	12/15/10	0.0002	G1	160	Endometrioid endometrial adenocarcinoma	NA	NA	NA	No	Yes	NA	NA	C54.1	8380-03-01	C54.1	YES	2006	NO	NA	0	0	0	0	5	0	0	0	Post (prior bilateral ovariectomy OR >12 mo since LMP with no prior hysterectomy)
15	ucec_tcga	TCGA-A5-A0GN	TCGA.A5.A0GN.01	65	NA	NA	Endometrial Cancer	Uterine Endometrioid Carcinoma	Stage IB	NA	NA	NA	1354	0	NA	60.48	0:DiseaseFree	NA	NA	NOT HISPANIC OR LATINO	NA	9/13/10	0.557	G1	164	Endometrioid endometrial adenocarcinoma	NA	NA	NA	No	No	NA	NA	C54.1	8380-03-01	C54.1	YES	2006	NO	NA	0	0	0	0	5	0	0	0	Post (prior bilateral ovariectomy OR >12 mo since LMP with no prior hysterectomy)
16	ucec_tcga	TCGA-A5-A0GP	TCGA.A5.A0GP.01	58	NA	NA	Endometrial Cancer	Uterine Endometrioid Carcinoma	Stage IA	NA	NA	NA	1030	0	NA	46.52	0:DiseaseFree	NA	NA	NOT HISPANIC OR LATINO	NA	2009-10-10	0.0001	G1	160	Endometrioid endometrial adenocarcinoma	NA	NA	NA	No	No	NA	NA	C54.1	8380-03-01	C54.1	YES	2007	NO	NA	1	0	0	0	1	0	0	0	Post (prior bilateral ovariectomy OR >12 mo since LMP with no prior hysterectomy)
17	ucec_tcga	TCGA-A5-A0GQ	TCGA.A5.A0GQ.01	76	NA	1988	Endometrial Cancer	Uterine Endometrioid Carcinoma	Stage IB	NA	NA	NA	1022	0	NA	73.82	0:DiseaseFree	NA	NA	NOT HISPANIC OR LATINO	NA	2001-07-11	0	G1	150	Endometrioid endometrial adenocarcinoma	NA	NA	NA	No	No	NA	NA	C54.1	8380-03-01	C54.1	YES	2007	NO	NA	0	NA	NA	NA	2	0	0	0	Post (prior bilateral ovariectomy OR >12 mo since LMP with no prior hysterectomy)
18	ucec_tcga	TCGA-A5-A0GR	TCGA.A5.A0GR.01	69	NA	NA	Endometrial Cancer	Uterine Endometrioid Carcinoma	Stage IA	NA	NA	NA	632	0	NA	36.79	0:DiseaseFree	NA	NA	NOT HISPANIC OR LATINO	NA	2001-07-11	0.3353	G2	177	Endometrioid endometrial adenocarcinoma	NA	NA	NA	No	No	NA	NA	C54.1	8380-03-01	C54.1	YES	2008	NO	NA	3	0	0	0	0	0	0	0	Post (prior bilateral ovariectomy OR >12 mo since LMP with no prior hysterectomy)
19	ucec_tcga	TCGA-A5-A0GU	TCGA.A5.A0GU.01	58	NA	NA	Endometrial Cancer	Uterine Endometrioid Carcinoma	Stage IA	NA	NA	NA	471	0	NA	28.25	0:DiseaseFree	NA	NA	NA	NA	2009-10-10	0.1123	G1	160	Endometrioid endometrial adenocarcinoma	NA	NA	NA	No	No	NA	NA	C54.1	8380-03-01	C54.1	YES	2009	NO	NA	0	0	0	0	10	0	0	0	Post (prior bilateral ovariectomy OR >12 mo since LMP with no prior hysterectomy)
20	ucec_tcga	TCGA-A5-A0GV	TCGA.A5.A0GV.01	67	NA	1988	Endometrial Cancer	Uterine Endometrioid Carcinoma	Stage IA	NA	NA	NA	454	0	NA	9.99	1:Recurred/Progressed	NA	NA	NOT HISPANIC OR LATINO	NA	2009-10-10	0.2282	G1	158	Endometrioid endometrial adenocarcinoma	NA	NA	NA	No	No	NA	NA	C54.1	8380-03-01	C54.1	YES	2009	NO	NA	0	NA	NA	NA	21	0	0	0	Post (prior bilateral ovariectomy OR >12 mo since LMP with no prior hysterectomy)
21	ucec_tcga	TCGA-A5-A0GW	TCGA.A5.A0GW.01	46	NA	NA	Endometrial Cancer	Uterine Endometrioid Carcinoma	Stage IA	NA	NA	NA	302	0	NA	23.19	0:DiseaseFree	NA	NA	NOT HISPANIC OR LATINO	NA	9/27/10	0.0502	G3	142	Endometrioid endometrial adenocarcinoma	NA	NA	NA	No	No	NA	NA	C54.1	8380-03-01	C54.1	YES	2009	NO	NA	5	0	0	0	4	0	0	0	Post (prior bilateral ovariectomy OR >12 mo since LMP with no prior hysterectomy)
22	ucec_tcga	TCGA-A5-A0GX	TCGA.A5.A0GX.01	53	NA	NA	Endometrial Cancer	Uterine Endometrioid Carcinoma	Stage IA	NA	NA	NA	1654	0	NA	68.59	0:DiseaseFree	NA	NA	NA	NA	9/13/10	0.0299	G2	164	Endometrioid endometrial adenocarcinoma	NA	NA	NA	No	No	NA	NA	C54.1	8380-03-01	C54.1	YES	2005	NO	NA	0	0	0	0	0	0	0	0	Post (prior bilateral ovariectomy OR >12 mo since LMP with no prior hysterectomy)
23	ucec_tcga	TCGA-A5-A0R7	TCGA.A5.A0R7.01	55	NA	NA	Endometrial Cancer	Uterine Endometrioid Carcinoma	Stage IA	NA	NA	NA	173	0	NA	17.58	0:DiseaseFree	NA	NA	NOT HISPANIC OR LATINO	NA	11/15/10	0.3529	G2	165	Endometrioid endometrial adenocarcinoma	NA	NA	NA	No	No	NA	NA	C54.1	8380-03-01	C54.1	YES	2010	NO	NA	8	0	0	0	8	0	0	0	Post (prior bilateral ovariectomy OR >12 mo since LMP with no prior hysterectomy)
24	ucec_tcga	TCGA-A5-A0R8	TCGA.A5.A0R8.01	81	NA	NA	Endometrial Cancer	Uterine Endometrioid Carcinoma	Stage IB	NA	NA	NA	155	0	NA	1.38	1:Recurred/Progressed	NA	NA	NOT HISPANIC OR LATINO	NA	12/17/10	0	G2	160	Endometrioid endometrial adenocarcinoma	NA	NA	NA	No	No	NA	NA	C54.1	8380-03-01	C54.1	YES	2010	NO	NA	0	0	0	0	7	0	0	0	Post (prior bilateral ovariectomy OR >12 mo since LMP with no prior hysterectomy)
25	ucec_tcga	TCGA-A5-A0R9	TCGA.A5.A0R9.01	51	NA	1995	Endometrial Cancer	Uterine Endometrioid Carcinoma	Stage IA	NA	NA	NA	471	0	NA	24.61	0:DiseaseFree	NA	NA	NOT HISPANIC OR LATINO	NA	2001-07-11	0.0465	G2	163	Endometrioid endometrial adenocarcinoma	NA	NA	NA	No	No	NA	NA	C54.1	8380-03-01	C54.1	YES	2009	NO	NA	0	0	0	0	4	0	0	0	Post (prior bilateral ovariectomy OR >12 mo since LMP with no prior hysterectomy)
26	ucec_tcga	TCGA-A5-A0RA	TCGA.A5.A0RA.01	68	NA	NA	Endometrial Cancer	Uterine Endometrioid Carcinoma	Stage IB	NA	NA	NA	492	0	NA	29.04	0:DiseaseFree	NA	NA	NOT HISPANIC OR LATINO	NA	11/15/10	0.0018	G2	155	Endometrioid endometrial adenocarcinoma	NA	NA	NA	No	No	NA	NA	C54.1	8380-03-01	C54.1	YES	2009	NO	NA	0	0	0	0	6	0	0	0	Post (prior bilateral ovariectomy OR >12 mo since LMP with no prior hysterectomy)
27	ucec_tcga	TCGA-A5-A0VO	TCGA.A5.A0VO.01	64	NA	2009	Endometrial Cancer	Uterine Endometrioid Carcinoma	Stage IB	NA	NA	NA	133	0	NA	NA	NA	NA	NA	NOT HISPANIC OR LATINO	NA	2012-06-10	NA	G2	163	Endometrioid endometrial adenocarcinoma	NA	NA	NA	No	No	NA	NA	C54.1	8380-03-01	C54.1	YES	2010	NO	NA	4	0	0	0	5	0	0	0	Post (prior bilateral ovariectomy OR >12 mo since LMP with no prior hysterectomy)
28	ucec_tcga	TCGA-A5-A0VP	TCGA.A5.A0VP.01	74	NA	NA	Endometrial Cancer	Uterine Endometrioid Carcinoma	Stage IA	NA	NA	NA	930	0	NA	42.31	0:DiseaseFree	NA	NA	NOT HISPANIC OR LATINO	NA	11/15/10	0.0813	G3	163	Endometrioid endometrial adenocarcinoma	NA	NA	NA	No	No	NA	NA	C54.1	8380-03-01	C54.1	YES	2008	NO	NA	0	0	0	0	14	0	0	0	Post (prior bilateral ovariectomy OR >12 mo since LMP with no prior hysterectomy)
29	ucec_tcga	TCGA-A5-A0VQ	TCGA.A5.A0VQ.01	62	NA	NA	Endometrial Cancer	Uterine Endometrioid Carcinoma	Stage IA	NA	NA	NA	133	0	NA	15.93	0:DiseaseFree	NA	NA	HISPANIC OR LATINO	NA	11/15/10	0.0001	G3	158	Endometrioid endometrial adenocarcinoma	NA	NA	NA	No	No	NA	NA	C54.1	8380-03-01	C54.1	YES	2010	NO	NA	12	0	0	0	12	0	0	0	Post (prior bilateral ovariectomy OR >12 mo since LMP with no prior hysterectomy)
30	ucec_tcga	TCGA-A5-A1OJ	TCGA.A5.A1OJ.01	31	NA	2009	Endometrial Cancer	Uterine Endometrioid Carcinoma	Stage IA	NA	NA	NA	161	0	NA	33.05	0:DiseaseFree	NA	NA	NOT HISPANIC OR LATINO	NA	2008-01-11	0.081	G2	155	Endometrioid endometrial adenocarcinoma	NA	NA	NA	No	No	NA	NA	C54.1	8380-03-01	C54.1	YES	2010	NO	NA	0	NA	NA	NA	17	0	0	0	Pre (<6 months since LMP AND no prior bilateral ovariectomy AND not on estrogen replacement)
31	ucec_tcga	TCGA-A5-A1OK	TCGA.A5.A1OK.01	63	NA	2009	Endometrial Cancer	Uterine Endometrioid Carcinoma	Stage IIIA	NA	NA	NA	113	0	NA	30.12	0:DiseaseFree	NA	NA	NOT HISPANIC OR LATINO	NA	2008-01-11	0.0342	G3	165	Endometrioid endometrial adenocarcinoma	NA	NA	NA	No	Yes	NA	NA	C54.1	8380-03-01	C54.1	YES	2010	NO	NA	3	0	0	0	13	0	0	0	Post (prior bilateral ovariectomy OR >12 mo since LMP with no prior hysterectomy)
32	ucec_tcga	TCGA-A5-A2K5	TCGA.A5.A2K5.01	76	NA	2009	Endometrial Cancer	Uterine Endometrioid Carcinoma	Stage IA	NA	NA	NA	171	0	NA	24.7	0:DiseaseFree	NA	NA	NOT HISPANIC OR LATINO	NA	2010-04-11	0.0001	G3	163	Endometrioid endometrial adenocarcinoma	NA	NA	NA	No	No	NA	NA	C54.1	8380-03-01	C54.1	YES	2011	NO	NA	0	NA	NA	NA	4	0	0	0	Post (prior bilateral ovariectomy OR >12 mo since LMP with no prior hysterectomy)
33	ucec_tcga	TCGA-A5-A2K7	TCGA.A5.A2K7.01	41	NA	2009	Endometrial Cancer	Uterine Endometrioid Carcinoma	Stage II	NA	NA	NA	195	0	NA	34.92	0:DiseaseFree	NA	NA	HISPANIC OR LATINO	NA	12/19/11	0.0004	G3	157	Endometrioid endometrial adenocarcinoma	NA	NA	NA	No	No	NA	NA	C54.1	8380-03-01	C54.1	YES	2011	NO	NA	7	0	0	0	11	0	0	0	Pre (<6 months since LMP AND no prior bilateral ovariectomy AND not on estrogen replacement)
34	ucec_tcga	TCGA-A5-A3LO	TCGA.A5.A3LO.01	64	NA	2009	Endometrial Cancer	Uterine Endometrioid Carcinoma	Stage IB	NA	NA	NA	182	0	NA	25.49	0:DiseaseFree	NA	NA	NOT HISPANIC OR LATINO	NA	3/15/12	0.3955	G3	168	Endometrioid endometrial adenocarcinoma	NA	NA	NA	No	No	NA	NA	C54.1	8380-03-01	C54.1	YES	2011	NO	NA	6	0	0	0	7	0	0	0	Post (prior bilateral ovariectomy OR >12 mo since LMP with no prior hysterectomy)
35	ucec_tcga	TCGA-A5-A7WJ	TCGA.A5.A7WJ.01	64	NA	2009	Endometrial Cancer	Uterine Endometrioid Carcinoma	Stage IA	NA	NA	NA	439	0	NA	11.2	0:DiseaseFree	NO	NA	NOT HISPANIC OR LATINO	NA	4/22/14	0.0346	G2	170	Endometrioid endometrial adenocarcinoma	NO	Never Used	No, I have never taken menopausal hormone therapy.	No	No	Never Used	YES	C54.1	8380-03-01	C54.1	YES	2012	NO	NA	3	0	0	0	2	0	0	0	Post (prior bilateral ovariectomy OR >12 mo since LMP with no prior hysterectomy)
36	ucec_tcga	TCGA-A5-AB3J	TCGA.A5.AB3J.01	52	NA	2009	Endometrial Cancer	Uterine Endometrioid Carcinoma	Stage II	NA	NA	NA	126	0	NA	16.82	0:DiseaseFree	YES	NA	NOT HISPANIC OR LATINO	NA	2010-08-14	0.1192	G2	160	Endometrioid endometrial adenocarcinoma	NO	Never Used	No, I have never taken menopausal hormone therapy.	No	Yes	Never Used	YES	C54.1	8380-03-01	C54.1	YES	2013	NO	NA	4	0	0	0	6	0	0	0	Peri (6-12 months since last menstrual period)
37	ucec_tcga	TCGA-AJ-A23O	TCGA.AJ.A23O.01	69	NA	2009	Endometrial Cancer	Uterine Endometrioid Carcinoma	Stage IB	NA	NA	NA	165	0	NA	NA	NA	NA	NA	NOT HISPANIC OR LATINO	NA	7/14/11	0.1019	G3	157	Endometrioid endometrial adenocarcinoma	NA	NA	NA	No	No	NA	NA	C54.1	8380-03-01	C54.1	YES	2010	NO	NA	4	0	NA	NA	15	0	NA	NA	Post (prior bilateral ovariectomy OR >12 mo since LMP with no prior hysterectomy)
38	ucec_tcga	TCGA-AJ-A2QK	TCGA.AJ.A2QK.01	65	NA	2009	Endometrial Cancer	Uterine Endometrioid Carcinoma	Stage IA	NA	NA	NA	146	0	NA	19.91	1:Recurred/Progressed	NA	NA	HISPANIC OR LATINO	NA	10/18/11	0.2657	G3	155	Endometrioid endometrial adenocarcinoma	NA	NA	NA	No	No	NA	NA	C54.1	8380-03-01	C54.1	YES	2011	NO	NA	6	0	NA	0	18	0	NA	0	Post (prior bilateral ovariectomy OR >12 mo since LMP with no prior hysterectomy)
39	ucec_tcga	TCGA-AJ-A2QL	TCGA.AJ.A2QL.01	60	NA	2009	Endometrial Cancer	Uterine Endometrioid Carcinoma	Stage IIIC1	NA	NA	NA	138	0	NA	19.78	0:DiseaseFree	NA	NA	NOT HISPANIC OR LATINO	NA	10/18/11	0.011	G3	163	Endometrioid endometrial adenocarcinoma	NA	NA	NA	No	No	NA	NA	C54.1	8380-03-01	C54.1	YES	2011	NO	NA	7	0	0	0	18	0	1	1	Post (prior bilateral ovariectomy OR >12 mo since LMP with no prior hysterectomy)
40	ucec_tcga	TCGA-AJ-A2QN	TCGA.AJ.A2QN.01	60	NA	2009	Endometrial Cancer	Uterine Endometrioid Carcinoma	Stage II	NA	NA	NA	289	0	NA	35.12	0:DiseaseFree	NA	NA	NA	NA	10/18/11	0.1558	G3	170	Endometrioid endometrial adenocarcinoma	NA	NA	NA	No	No	NA	NA	C54.1	8380-03-01	C54.1	YES	2010	NO	NA	8	0	NA	0	4	0	NA	0	Post (prior bilateral ovariectomy OR >12 mo since LMP with no prior hysterectomy)
41	ucec_tcga	TCGA-AJ-A2QO	TCGA.AJ.A2QO.01	85	NA	2009	Endometrial Cancer	Uterine Endometrioid Carcinoma	Stage IB	NA	NA	NA	174	0	NA	NA	NA	NA	NA	NA	NA	10/18/11	0	G3	165	Endometrioid endometrial adenocarcinoma	NA	NA	NA	No	No	NA	NA	C54.1	8380-03-01	C54.1	YES	2011	NO	NA	5	0	NA	0	11	0	NA	0	Post (prior bilateral ovariectomy OR >12 mo since LMP with no prior hysterectomy)
42	ucec_tcga	TCGA-AJ-A3BH	TCGA.AJ.A3BH.01	NA	NA	2009	Endometrial Cancer	Uterine Endometrioid Carcinoma	Stage IB	NA	NA	NA	NA	NA	NA	NA	0:DiseaseFree	NA	NA	NOT HISPANIC OR LATINO	NA	2002-03-12	0.1476	G3	157	Endometrioid endometrial adenocarcinoma	NA	NA	NA	No	No	NA	NA	C54.1	8380-03-01	C54.1	YES	2011	NO	NA	NA	NA	NA	NA	1	0	NA	NA	Post (prior bilateral ovariectomy OR >12 mo since LMP with no prior hysterectomy)
43	ucec_tcga	TCGA-AJ-A3BI	TCGA.AJ.A3BI.01	67	NA	2009	Endometrial Cancer	Uterine Endometrioid Carcinoma	Stage IA	NA	NA	NA	137	0	NA	12.25	1:Recurred/Progressed	NA	NA	NOT HISPANIC OR LATINO	NA	2002-03-12	0.4537	G3	157	Endometrioid endometrial adenocarcinoma	NA	NA	NA	No	No	NA	NA	C54.1	8380-03-01	C54.1	YES	2011	NO	NA	6	0	NA	0	10	0	NA	0	Post (prior bilateral ovariectomy OR >12 mo since LMP with no prior hysterectomy)
44	ucec_tcga	TCGA-AJ-A3BK	TCGA.AJ.A3BK.01	68	NA	2009	Endometrial Cancer	Uterine Endometrioid Carcinoma	Stage IC	NA	NA	NA	547	0	NA	33.87	0:DiseaseFree	NA	NA	NOT HISPANIC OR LATINO	NA	2002-03-12	0.1333	G3	163	Endometrioid endometrial adenocarcinoma	NA	NA	NA	No	No	NA	NA	C54.1	8380-03-01	C54.1	YES	2010	NO	NA	0	NA	NA	NA	22	0	NA	0	Post (prior bilateral ovariectomy OR >12 mo since LMP with no prior hysterectomy)
45	ucec_tcga	TCGA-AJ-A3EK	TCGA.AJ.A3EK.01	53	NA	2009	Endometrial Cancer	Uterine Endometrioid Carcinoma	Stage IA	NA	NA	NA	127	0	NA	14.65	0:DiseaseFree	NA	NA	HISPANIC OR LATINO	NA	2/15/12	0.0002	G3	157	Endometrioid endometrial adenocarcinoma	NA	NA	NA	No	No	NA	NA	C54.1	8441-03-01	C54.1	YES	2011	NO	NA	9	0	NA	0	10	0	NA	0	Peri (6-12 months since last menstrual period)
46	ucec_tcga	TCGA-AJ-A3EL	TCGA.AJ.A3EL.01	47	NA	2009	Endometrial Cancer	Uterine Endometrioid Carcinoma	Stage IA	NA	NA	NA	317	0	NA	22.47	0:DiseaseFree	NA	NA	NA	NA	2/15/12	0.0008	G3	155	Endometrioid endometrial adenocarcinoma	NA	NA	NA	No	No	NA	NA	C54.1	8380-03-01	C54.1	YES	2010	NO	NA	13	0	NA	0	15	0	NA	0	Pre (<6 months since LMP AND no prior bilateral ovariectomy AND not on estrogen replacement)
47	ucec_tcga	TCGA-AJ-A3EM	TCGA.AJ.A3EM.01	69	NA	2009	Endometrial Cancer	Uterine Endometrioid Carcinoma	Stage IB	NA	NA	NA	296	0	NA	22.24	0:DiseaseFree	NA	NA	NA	NA	2/15/12	0.6265	G3	165	Endometrioid endometrial adenocarcinoma	NA	NA	NA	No	No	NA	NA	C54.1	8380-03-01	C54.1	YES	2011	NO	NA	8	0	NA	0	6	0	NA	0	Post (prior bilateral ovariectomy OR >12 mo since LMP with no prior hysterectomy)
48	ucec_tcga	TCGA-AJ-A3I9	TCGA.AJ.A3I9.01	52	NA	2009	Endometrial Cancer	Uterine Endometrioid Carcinoma	Stage II	NA	NA	NA	84	0	NA	12.16	1:Recurred/Progressed	NA	NA	NOT HISPANIC OR LATINO	NA	4/13/12	0.1598	G3	160	Endometrioid endometrial adenocarcinoma	NA	NA	NA	No	No	NA	NA	C54.1	8380-03-01	C54.1	YES	2011	NO	NA	7	0	0	0	11	0	0	0	Post (prior bilateral ovariectomy OR >12 mo since LMP with no prior hysterectomy)
49	ucec_tcga	TCGA-AJ-A3NC	TCGA.AJ.A3NC.01	63	NA	2009	Endometrial Cancer	Uterine Endometrioid Carcinoma	Stage IA	NA	NA	NA	282	0	NA	36.96	0:DiseaseFree	NA	NA	NA	NA	4/17/12	0.0816	G3	168	Endometrioid endometrial adenocarcinoma	NA	NA	NA	No	No	NA	NA	C54.1	8380-03-01	C54.1	YES	2011	NO	NA	0	NA	NA	NA	13	0	0	0	Post (prior bilateral ovariectomy OR >12 mo since LMP with no prior hysterectomy)
50	ucec_tcga	TCGA-AJ-A3NE	TCGA.AJ.A3NE.01	46	NA	2009	Endometrial Cancer	Uterine Endometrioid Carcinoma	Stage IA	NA	NA	NA	134	0	NA	20.63	0:DiseaseFree	NA	NA	NOT HISPANIC OR LATINO	NA	4/17/12	0.0062	G3	160	Endometrioid endometrial adenocarcinoma	NA	NA	NA	No	No	NA	NA	C54.1	8380-03-01	C54.1	YES	2011	NO	NA	12	0	NA	0	24	0	NA	0	Pre (<6 months since LMP AND no prior bilateral ovariectomy AND not on estrogen replacement)
51	ucec_tcga	TCGA-AJ-A3OJ	TCGA.AJ.A3OJ.01	54	NA	2009	Endometrial Cancer	Uterine Endometrioid Carcinoma	Stage II	NA	NA	NA	97	0	NA	15.34	0:DiseaseFree	NA	NA	NOT HISPANIC OR LATINO	NA	4/19/12	0.0003	G3	157	Endometrioid endometrial adenocarcinoma	NA	NA	NA	No	No	NA	NA	C54.1	8380-03-01	C54.1	YES	2011	NO	NA	11	0	NA	0	14	0	NA	0	Indeterminate (neither Pre or Postmenopausal)
52	ucec_tcga	TCGA-AJ-A3OL	TCGA.AJ.A3OL.01	55	NA	2009	Endometrial Cancer	Uterine Endometrioid Carcinoma	Stage IIIA	NA	NA	NA	81	0	NA	13.93	1:Recurred/Progressed	NA	NA	NOT HISPANIC OR LATINO	NA	4/19/12	0.0844	G3	160	Endometrioid endometrial adenocarcinoma	NA	NA	NA	No	No	NA	NA	C54.1	8380-03-01	C54.1	YES	2011	NO	NA	6	0	NA	0	9	0	NA	0	Post (prior bilateral ovariectomy OR >12 mo since LMP with no prior hysterectomy)
53	ucec_tcga	TCGA-AJ-A5DV	TCGA.AJ.A5DV.01	65	NA	2009	Endometrial Cancer	Uterine Endometrioid Carcinoma	Stage IA	NA	NA	NA	220	0	NA	22.31	0:DiseaseFree	YES	NA	NOT HISPANIC OR LATINO	NA	2007-12-13	0	G3	160	Endometrioid endometrial adenocarcinoma	NO	Never Used	No, I have never taken menopausal hormone therapy.	No	No	Never Used	YES	C54.1	8380-03-01	C54.1	YES	2012	NO	NA	0	NA	NA	NA	5	0	NA	0	Post (prior bilateral ovariectomy OR >12 mo since LMP with no prior hysterectomy)
54	ucec_tcga	TCGA-AJ-A5DW	TCGA.AJ.A5DW.01	56	NA	2009	Endometrial Cancer	Uterine Endometrioid Carcinoma	Stage IA	NA	NA	NA	133	0	NA	12.81	0:DiseaseFree	NA	NA	NOT HISPANIC OR LATINO	NA	2007-12-13	0.0001	G2	167	Endometrioid endometrial adenocarcinoma	NA	NA	NA	No	No	NA	NA	C54.1	8380-03-01	C54.1	YES	2012	NO	NA	13	0	NA	0	12	0	0	0	Post (prior bilateral ovariectomy OR >12 mo since LMP with no prior hysterectomy)
55	ucec_tcga	TCGA-AJ-A8CT	TCGA.AJ.A8CT.01	58	NA	2009	Endometrial Cancer	Uterine Endometrioid Carcinoma	Stage IA	NA	NA	NA	587	0	NA	2.69	0:DiseaseFree	NA	NA	NA	NA	2/27/14	0.0004	G1	165	Endometrioid endometrial adenocarcinoma	NO	NA	NA	No	No	Never Used	NA	C54.1	8380-03-01	C54.1	YES	2012	NO	NA	0	NA	NA	NA	18	0	NA	0	Post (prior bilateral ovariectomy OR >12 mo since LMP with no prior hysterectomy)
56	ucec_tcga	TCGA-AJ-A8CV	TCGA.AJ.A8CV.01	58	NA	2009	Endometrial Cancer	Uterine Endometrioid Carcinoma	Stage IB	NA	NA	NA	966	0	NA	35.09	0:DiseaseFree	NA	NA	NA	NA	2/27/14	0	G2	156	Endometrioid endometrial adenocarcinoma	NO	NA	NA	No	No	Never Used	NA	C54.1	8380-03-01	C54.1	YES	2011	NO	NA	0	NA	NA	NA	14	0	NA	0	Post (prior bilateral ovariectomy OR >12 mo since LMP with no prior hysterectomy)
57	ucec_tcga	TCGA-AJ-A8CW	TCGA.AJ.A8CW.01	64	NA	2009	Endometrial Cancer	Uterine Endometrioid Carcinoma	Stage IA	NA	NA	NA	840	0	NA	0.13	0:DiseaseFree	NA	NA	NOT HISPANIC OR LATINO	NA	2/27/14	0.0951	G2	168	Endometrioid endometrial adenocarcinoma	NO	NA	NA	No	No	Never Used	NA	C54.1	8380-03-01	C54.1	YES	2011	NO	NA	0	NA	NA	NA	28	0	NA	0	Post (prior bilateral ovariectomy OR >12 mo since LMP with no prior hysterectomy)
58	ucec_tcga	TCGA-AP-A051	TCGA.AP.A051.01	69	NA	2009	Endometrial Cancer	Uterine Endometrioid Carcinoma	Stage IA	NA	NA	NA	2475	0	NA	129.7	0:DiseaseFree	NA	NA	NA	NA	9/23/10	0.0341	G3	159	Endometrioid endometrial adenocarcinoma	NA	NA	NA	No	No	NA	NA	C54.1	8380-03-01	C54.1	YES	2003	NO	NA	0	NA	NA	NA	0	NA	NA	NA	Post (prior bilateral ovariectomy OR >12 mo since LMP with no prior hysterectomy)
59	ucec_tcga	TCGA-AP-A053	TCGA.AP.A053.01	90	NA	2009	Endometrial Cancer	Uterine Endometrioid Carcinoma	Stage IA	NA	NA	NA	2163	0	NA	NA	NA	NA	NA	NOT HISPANIC OR LATINO	NA	2002-01-11	0.1891	G3	156	Endometrioid endometrial adenocarcinoma	NA	NA	NA	No	Yes	NA	NA	C54.1	8380-03-01	C54.1	YES	2004	NO	NA	3	0	0	0	12	0	0	0	Post (prior bilateral ovariectomy OR >12 mo since LMP with no prior hysterectomy)
60	ucec_tcga	TCGA-AP-A054	TCGA.AP.A054.01	64	NA	NA	Endometrial Cancer	Uterine Endometrioid Carcinoma	Stage IIIC1	NA	NA	NA	2086	0	NA	18.59	1:Recurred/Progressed	NA	NA	NOT HISPANIC OR LATINO	NA	9/23/10	0.0545	G3	167	Endometrioid endometrial adenocarcinoma	NA	NA	NA	No	No	NA	NA	C54.1	8380-03-01	C54.1	YES	2004	NO	NA	4	0	0	0	22	1	0	1	Post (prior bilateral ovariectomy OR >12 mo since LMP with no prior hysterectomy)
61	ucec_tcga	TCGA-AP-A056	TCGA.AP.A056.01	64	NA	NA	Endometrial Cancer	Uterine Endometrioid Carcinoma	Stage II	NA	NA	NA	2017	0	NA	86.01	0:DiseaseFree	NA	NA	NA	NA	9/23/10	0.0011	G3	151	Endometrioid endometrial adenocarcinoma	NA	NA	NA	No	No	NA	NA	C54.1	8380-03-01	C54.1	YES	2004	NO	NA	18	0	0	0	20	0	0	0	Post (prior bilateral ovariectomy OR >12 mo since LMP with no prior hysterectomy)
62	ucec_tcga	TCGA-AP-A059	TCGA.AP.A059.01	69	NA	2009	Endometrial Cancer	Uterine Endometrioid Carcinoma	Stage IA	NA	NA	NA	1476	0	NA	48	0:DiseaseFree	NA	NA	NOT HISPANIC OR LATINO	NA	2002-01-11	0.0001	G3	160	Endometrioid endometrial adenocarcinoma	NA	NA	NA	No	No	NA	NA	C54.1	8380-03-01	C54.1	YES	2006	NO	NA	6	0	0	0	13	0	0	0	Post (prior bilateral ovariectomy OR >12 mo since LMP with no prior hysterectomy)
63	ucec_tcga	TCGA-AP-A05N	TCGA.AP.A05N.01	58	NA	NA	Endometrial Cancer	Uterine Endometrioid Carcinoma	Stage IA	NA	NA	NA	232	0	NA	NA	NA	NA	NA	NA	NA	9/23/10	0.0004	G1	162	Endometrioid endometrial adenocarcinoma	NA	NA	NA	No	No	NA	NA	C54.1	8380-03-01	C54.1	YES	2009	NO	NA	0	0	0	0	2	0	0	0	Pre (<6 months since LMP AND no prior bilateral ovariectomy AND not on estrogen replacement)
64	ucec_tcga	TCGA-AP-A05O	TCGA.AP.A05O.01	68	NA	2009	Endometrial Cancer	Uterine Endometrioid Carcinoma	Stage IB	NA	NA	NA	209	0	NA	11.17	1:Recurred/Progressed	NA	NA	NA	NA	2002-01-11	0.0197	G3	158	Endometrioid endometrial adenocarcinoma	NA	NA	NA	No	No	NA	NA	C54.1	8380-03-01	C54.1	YES	2009	NO	NA	0	NA	NA	NA	23	0	0	0	Post (prior bilateral ovariectomy OR >12 mo since LMP with no prior hysterectomy)
65	ucec_tcga	TCGA-AP-A05P	TCGA.AP.A05P.01	54	NA	NA	Endometrial Cancer	Uterine Endometrioid Carcinoma	Stage IA	NA	NA	NA	203	0	NA	20.89	0:DiseaseFree	NA	NA	NOT HISPANIC OR LATINO	NA	9/23/10	0.1359	G1	161	Endometrioid endometrial adenocarcinoma	NA	NA	NA	No	No	NA	NA	C54.1	8380-03-01	C54.1	YES	2009	NO	NA	0	0	0	0	4	0	0	0	Pre (<6 months since LMP AND no prior bilateral ovariectomy AND not on estrogen replacement)
66	ucec_tcga	TCGA-AP-A0LD	TCGA.AP.A0LD.01	63	NA	NA	Endometrial Cancer	Uterine Endometrioid Carcinoma	Stage IB	NA	NA	NA	2993	0	NA	117.9	0:DiseaseFree	NA	NA	NA	NA	9/23/10	0.13	G3	158	Endometrioid endometrial adenocarcinoma	NA	NA	NA	No	No	NA	NA	C54.1	8380-03-01	C54.1	YES	2002	NO	NA	12	0	0	0	20	0	0	0	Post (prior bilateral ovariectomy OR >12 mo since LMP with no prior hysterectomy)
67	ucec_tcga	TCGA-AP-A0LE	TCGA.AP.A0LE.01	57	NA	NA	Endometrial Cancer	Uterine Endometrioid Carcinoma	Stage IA	NA	NA	NA	2988	0	NA	110.28	0:DiseaseFree	NA	NA	NA	NA	9/23/10	0.0341	G3	160	Endometrioid endometrial adenocarcinoma	NA	NA	NA	No	No	NA	NA	C54.1	8380-03-01	C54.1	YES	2002	NO	NA	5	0	0	0	19	0	0	0	Post (prior bilateral ovariectomy OR >12 mo since LMP with no prior hysterectomy)
68	ucec_tcga	TCGA-AP-A0LF	TCGA.AP.A0LF.01	82	NA	2009	Endometrial Cancer	Uterine Endometrioid Carcinoma	Stage IVB	NA	NA	NA	2891	0	NA	93.92	0:DiseaseFree	NA	NA	NOT HISPANIC OR LATINO	NA	2002-01-11	0.3339	G3	161	Endometrioid endometrial adenocarcinoma	NA	NA	NA	No	Yes	NA	NA	C54.1	8380-03-01	C54.1	YES	2002	NO	NA	10	0	0	0	32	14	0	14	Post (prior bilateral ovariectomy OR >12 mo since LMP with no prior hysterectomy)
69	ucec_tcga	TCGA-AP-A0LG	TCGA.AP.A0LG.01	54	NA	2009	Endometrial Cancer	Uterine Endometrioid Carcinoma	Stage IA	NA	NA	NA	2833	0	NA	66.2	0:DiseaseFree	NA	NA	NA	NA	9/23/10	0	G3	163	Endometrioid endometrial adenocarcinoma	NA	NA	NA	No	No	NA	NA	C54.1	8380-03-01	C54.1	YES	2002	NO	NA	2	0	0	0	3	0	0	0	Post (prior bilateral ovariectomy OR >12 mo since LMP with no prior hysterectomy)
70	ucec_tcga	TCGA-AP-A0LJ	TCGA.AP.A0LJ.01	42	NA	2009	Endometrial Cancer	Uterine Endometrioid Carcinoma	Stage IA	NA	NA	NA	2290	0	NA	46.68	0:DiseaseFree	NA	NA	NA	NA	9/23/10	0.0469	G1	152	Endometrioid endometrial adenocarcinoma	NA	NA	NA	No	No	NA	NA	C54.1	8380-03-01	C54.1	YES	2004	NO	NA	6	0	0	0	14	0	0	0	Pre (<6 months since LMP AND no prior bilateral ovariectomy AND not on estrogen replacement)
71	ucec_tcga	TCGA-AP-A0LL	TCGA.AP.A0LL.01	56	NA	NA	Endometrial Cancer	Uterine Endometrioid Carcinoma	Stage IA	NA	NA	NA	2066	0	NA	25.95	1:Recurred/Progressed	NA	NA	NA	NA	9/23/10	0.0344	G1	161	Endometrioid endometrial adenocarcinoma	NA	NA	NA	No	No	NA	NA	C54.1	8380-03-01	C54.1	YES	2004	NO	NA	8	0	0	0	29	0	0	0	Post (prior bilateral ovariectomy OR >12 mo since LMP with no prior hysterectomy)
72	ucec_tcga	TCGA-AP-A0LM	TCGA.AP.A0LM.01	33	NA	NA	Endometrial Cancer	Uterine Endometrioid Carcinoma	Stage IIIC2	NA	NA	NA	2019	0	NA	27.1	0:DiseaseFree	NA	NA	NA	NA	2002-01-11	0.0001	G3	166	Endometrioid endometrial adenocarcinoma	NA	NA	NA	No	No	NA	NA	C54.1	8380-03-01	C54.1	YES	2004	NO	NA	13	1	0	1	40	0	0	0	Pre (<6 months since LMP AND no prior bilateral ovariectomy AND not on estrogen replacement)
73	ucec_tcga	TCGA-AP-A0LN	TCGA.AP.A0LN.01	56	NA	NA	Endometrial Cancer	Uterine Endometrioid Carcinoma	Stage IA	NA	NA	NA	1907	0	NA	82.46	0:DiseaseFree	NA	NA	NA	NA	9/23/10	0.0465	G1	166	Endometrioid endometrial adenocarcinoma	NA	NA	NA	No	No	NA	NA	C54.1	8380-03-01	C54.1	YES	2005	NO	NA	0	NA	NA	NA	36	0	0	0	Post (prior bilateral ovariectomy OR >12 mo since LMP with no prior hysterectomy)
74	ucec_tcga	TCGA-AP-A0LO	TCGA.AP.A0LO.01	45	NA	NA	Endometrial Cancer	Uterine Endometrioid Carcinoma	Stage IA	NA	NA	NA	1894	0	NA	16.95	1:Recurred/Progressed	NA	NA	NOT HISPANIC OR LATINO	NA	9/23/10	0.2933	G2	160	Endometrioid endometrial adenocarcinoma	NA	NA	NA	No	No	NA	NA	C54.1	8380-03-01	C54.1	YES	2005	NO	NA	6	0	0	0	15	0	0	0	Pre (<6 months since LMP AND no prior bilateral ovariectomy AND not on estrogen replacement)
75	ucec_tcga	TCGA-AP-A0LP	TCGA.AP.A0LP.01	76	NA	NA	Endometrial Cancer	Uterine Endometrioid Carcinoma	Stage IA	NA	NA	NA	1884	0	NA	61.6	0:DiseaseFree	NA	NA	NA	NA	9/23/10	0	G1	167	Endometrioid endometrial adenocarcinoma	NA	NA	NA	No	No	NA	NA	C54.1	8380-03-01	C54.1	YES	2005	NO	NA	10	0	0	0	17	0	0	0	Post (prior bilateral ovariectomy OR >12 mo since LMP with no prior hysterectomy)
76	ucec_tcga	TCGA-AP-A0LS	TCGA.AP.A0LS.01	63	NA	2009	Endometrial Cancer	Uterine Endometrioid Carcinoma	Stage IA	NA	NA	NA	1421	0	NA	95.4	0:DiseaseFree	NA	NA	NA	NA	6/22/11	0.0001	G2	169	Endometrioid endometrial adenocarcinoma	NA	NA	NA	No	Yes	NA	NA	C54.1	8380-03-01	C54.1	YES	2006	NO	NA	0	NA	NA	NA	14	0	0	0	Post (prior bilateral ovariectomy OR >12 mo since LMP with no prior hysterectomy)
77	ucec_tcga	TCGA-AP-A0LT	TCGA.AP.A0LT.01	57	NA	NA	Endometrial Cancer	Uterine Endometrioid Carcinoma	Stage II	NA	NA	NA	1404	0	NA	49.18	0:DiseaseFree	NA	NA	NA	NA	9/23/10	0	G2	165	Endometrioid endometrial adenocarcinoma	NA	NA	NA	No	No	NA	NA	C54.1	8380-03-01	C54.1	YES	2006	NO	NA	0	0	0	0	16	0	0	0	Post (prior bilateral ovariectomy OR >12 mo since LMP with no prior hysterectomy)
78	ucec_tcga	TCGA-AP-A0LV	TCGA.AP.A0LV.01	39	NA	NA	Endometrial Cancer	Uterine Endometrioid Carcinoma	Stage IA	NA	NA	NA	341	0	NA	25.07	0:DiseaseFree	NA	NA	NA	NA	9/23/10	0.0001	G1	152	Endometrioid endometrial adenocarcinoma	NA	NA	NA	No	No	NA	NA	C54.1	8380-03-01	C54.1	YES	2009	NO	NA	0	0	0	0	16	0	0	0	Pre (<6 months since LMP AND no prior bilateral ovariectomy AND not on estrogen replacement)
79	ucec_tcga	TCGA-AP-A1DH	TCGA.AP.A1DH.01	62	NA	2009	Endometrial Cancer	Uterine Endometrioid Carcinoma	Stage IA	NA	NA	NA	1843	0	NA	71.62	0:DiseaseFree	NA	NA	NA	NA	2005-09-11	0	G3	168	Endometrioid endometrial adenocarcinoma	NA	NA	NA	No	No	NA	NA	C54.1	8380-03-01	C54.1	YES	2005	NO	NA	0	0	0	0	25	0	0	0	Post (prior bilateral ovariectomy OR >12 mo since LMP with no prior hysterectomy)
80	ucec_tcga	TCGA-AP-A1DK	TCGA.AP.A1DK.01	53	NA	2009	Endometrial Cancer	Uterine Endometrioid Carcinoma	Stage IA	NA	NA	NA	1541	0	NA	90.9	0:DiseaseFree	NA	NA	NA	NA	2005-09-11	0.0003	G3	160	Endometrioid endometrial adenocarcinoma	NA	NA	NA	No	No	NA	NA	C54.1	8380-03-01	C54.1	YES	2006	NO	NA	7	0	0	0	20	0	0	0	Post (prior bilateral ovariectomy OR >12 mo since LMP with no prior hysterectomy)
81	ucec_tcga	TCGA-AP-A1DM	TCGA.AP.A1DM.01	60	NA	2009	Endometrial Cancer	Uterine Endometrioid Carcinoma	Stage IA	NA	NA	NA	1309	0	NA	55.85	0:DiseaseFree	NA	NA	NA	NA	2005-09-11	0.0415	G1	159	Endometrioid endometrial adenocarcinoma	NA	NA	NA	No	No	NA	NA	C54.1	8380-03-01	C54.1	YES	2007	NO	NA	4	0	0	0	22	0	0	0	Post (prior bilateral ovariectomy OR >12 mo since LMP with no prior hysterectomy)
82	ucec_tcga	TCGA-AP-A1DO	TCGA.AP.A1DO.01	62	NA	2009	Endometrial Cancer	Uterine Endometrioid Carcinoma	Stage IA	NA	NA	NA	1210	0	NA	31.27	0:DiseaseFree	NA	NA	NOT HISPANIC OR LATINO	NA	2005-09-11	0.2144	G2	156	Endometrioid endometrial adenocarcinoma	NA	NA	NA	No	No	NA	NA	C54.1	8380-03-01	C54.1	YES	2007	NO	NA	9	0	0	0	17	0	0	0	Post (prior bilateral ovariectomy OR >12 mo since LMP with no prior hysterectomy)
83	ucec_tcga	TCGA-AP-A1DP	TCGA.AP.A1DP.01	70	NA	2009	Endometrial Cancer	Uterine Endometrioid Carcinoma	Stage IA	NA	NA	NA	1105	0	NA	27.3	1:Recurred/Progressed	NA	NA	NA	NA	2005-09-11	0.0341	G2	158	Endometrioid endometrial adenocarcinoma	NA	NA	NA	No	No	NA	NA	C54.1	8441-03-01	C54.1	YES	2008	NO	NA	7	0	0	0	17	0	0	0	Post (prior bilateral ovariectomy OR >12 mo since LMP with no prior hysterectomy)
84	ucec_tcga	TCGA-AP-A1DR	TCGA.AP.A1DR.01	59	NA	2009	Endometrial Cancer	Uterine Endometrioid Carcinoma	Stage IIIC1	NA	NA	NA	1095	0	NA	49.11	0:DiseaseFree	NA	NA	NA	NA	2005-09-11	0.0002	G2	160	Endometrioid endometrial adenocarcinoma	NA	NA	NA	No	No	NA	NA	C54.1	8380-03-01	C54.1	YES	2008	NO	NA	0	0	0	0	18	0	2	2	Post (prior bilateral ovariectomy OR >12 mo since LMP with no prior hysterectomy)
85	ucec_tcga	TCGA-AP-A1DV	TCGA.AP.A1DV.01	59	NA	2009	Endometrial Cancer	Uterine Endometrioid Carcinoma	Stage II	NA	NA	NA	876	0	NA	6.7	0:DiseaseFree	NA	NA	NOT HISPANIC OR LATINO	NA	2005-09-11	0.0195	G3	147	Endometrioid endometrial adenocarcinoma	NA	NA	NA	No	No	NA	NA	C54.1	8380-03-01	C54.1	YES	2008	NO	NA	5	0	0	0	21	0	0	0	Post (prior bilateral ovariectomy OR >12 mo since LMP with no prior hysterectomy)
86	ucec_tcga	TCGA-AP-A1E0	TCGA.AP.A1E0.01	40	NA	2009	Endometrial Cancer	Uterine Endometrioid Carcinoma	Stage IIIC2	NA	NA	NA	582	0	NA	60.18	0:DiseaseFree	NA	NA	NA	NA	2005-09-11	0.0004	G2	158	Endometrioid endometrial adenocarcinoma	NA	NA	NA	No	No	NA	NA	C54.1	8380-03-01	C54.1	YES	2009	NO	NA	9	1	0	1	3	0	0	0	Pre (<6 months since LMP AND no prior bilateral ovariectomy AND not on estrogen replacement)
87	ucec_tcga	TCGA-AP-A1E1	TCGA.AP.A1E1.01	74	NA	2009	Endometrial Cancer	Uterine Endometrioid Carcinoma	Stage IA	NA	NA	NA	470	0	NA	45.83	0:DiseaseFree	NA	NA	NA	NA	2005-09-11	0.0338	G2	160	Endometrioid endometrial adenocarcinoma	NA	NA	NA	No	No	NA	NA	C54.1	8380-03-01	C54.1	YES	2009	NO	NA	0	0	0	0	2	0	0	0	Post (prior bilateral ovariectomy OR >12 mo since LMP with no prior hysterectomy)
88	ucec_tcga	TCGA-AP-A1E3	TCGA.AP.A1E3.01	45	NA	2009	Endometrial Cancer	Uterine Endometrioid Carcinoma	Stage IIIC1	NA	NA	NA	440	0	NA	27.83	0:DiseaseFree	NA	NA	NA	NA	2005-09-11	0.0001	G3	163	Endometrioid endometrial adenocarcinoma	NA	NA	NA	No	No	NA	NA	C54.1	8380-03-01	C54.1	YES	2009	NO	NA	0	0	0	0	1	1	0	1	Pre (<6 months since LMP AND no prior bilateral ovariectomy AND not on estrogen replacement)
89	ucec_tcga	TCGA-AP-A1E4	TCGA.AP.A1E4.01	54	NA	2009	Endometrial Cancer	Uterine Endometrioid Carcinoma	Stage IB	NA	NA	NA	154	0	NA	5.19	1:Recurred/Progressed	NA	NA	NA	NA	2005-09-11	0.127	G2	163	Endometrioid endometrial adenocarcinoma	NA	NA	NA	No	No	NA	NA	C54.1	8380-03-01	C54.1	YES	2010	NO	NA	0	0	0	0	3	0	0	0	Post (prior bilateral ovariectomy OR >12 mo since LMP with no prior hysterectomy)
90	ucec_tcga	TCGA-AW-A1PO	TCGA.AW.A1PO.01	66	NA	2009	Endometrial Cancer	Uterine Endometrioid Carcinoma	Stage IIIA	NA	NA	NA	331	0	NA	0.56	0:DiseaseFree	NA	NA	NOT HISPANIC OR LATINO	NA	2008-05-11	0.9487	G3	162	Endometrioid endometrial adenocarcinoma	NA	NA	NA	No	No	NA	NA	C54.1	8380-03-01	C54.1	YES	2010	NO	NA	0	0	0	0	7	0	0	0	Post (prior bilateral ovariectomy OR >12 mo since LMP with no prior hysterectomy)
91	ucec_tcga	TCGA-AX-A05S	TCGA.AX.A05S.01	81	NA	1988	Endometrial Cancer	Uterine Endometrioid Carcinoma	Stage IIIC	NA	NA	NA	507	0	NA	11.1	1:Recurred/Progressed	NA	NA	NOT HISPANIC OR LATINO	NA	5/23/11	0.0904	G3	152	Endometrioid endometrial adenocarcinoma	NA	NA	NA	No	No	NA	NA	C54.1	8380-03-01	C54.1	YES	2008	NO	NA	4	0	NA	0	18	5	NA	5	Post (prior bilateral ovariectomy OR >12 mo since LMP with no prior hysterectomy)
92	ucec_tcga	TCGA-AX-A05T	TCGA.AX.A05T.01	82	NA	1988	Endometrial Cancer	Uterine Endometrioid Carcinoma	Stage IB	NA	NA	NA	310	0	NA	33.18	0:DiseaseFree	NA	NA	NA	NA	5/23/11	0.0464	G1	161	Endometrioid endometrial adenocarcinoma	NA	NA	NA	No	No	NA	NA	C54.1	8380-03-01	C54.1	YES	2009	NO	NA	7	0	NA	0	14	0	NA	0	Post (prior bilateral ovariectomy OR >12 mo since LMP with no prior hysterectomy)
93	ucec_tcga	TCGA-AX-A05U	TCGA.AX.A05U.01	56	NA	1988	Endometrial Cancer	Uterine Endometrioid Carcinoma	Stage IB	NA	NA	NA	500	0	NA	29.66	0:DiseaseFree	NA	NA	NOT HISPANIC OR LATINO	NA	5/23/11	0.0586	G1	155	Endometrioid endometrial adenocarcinoma	NA	NA	NA	No	No	NA	NA	C54.1	8380-03-01	C54.1	YES	2008	NO	NA	11	0	NA	0	12	0	NA	0	Post (prior bilateral ovariectomy OR >12 mo since LMP with no prior hysterectomy)
94	ucec_tcga	TCGA-AX-A05W	TCGA.AX.A05W.01	60	NA	1988	Endometrial Cancer	Uterine Endometrioid Carcinoma	Stage IIB	NA	NA	NA	1935	0	NA	80.49	0:DiseaseFree	NA	NA	NOT HISPANIC OR LATINO	NA	5/23/11	0.2216	G1	161	Endometrioid endometrial adenocarcinoma	NA	NA	NA	No	No	NA	NA	C54.1	8380-03-01	C54.1	YES	2004	NO	NA	6	0	NA	0	15	0	NA	0	Post (prior bilateral ovariectomy OR >12 mo since LMP with no prior hysterectomy)
95	ucec_tcga	TCGA-AX-A05Y	TCGA.AX.A05Y.01	57	NA	1988	Endometrial Cancer	Uterine Endometrioid Carcinoma	Stage IB	NA	NA	NA	1967	0	NA	6.37	1:Recurred/Progressed	NA	NA	NOT HISPANIC OR LATINO	NA	5/23/11	0.0411	G1	166	Endometrioid endometrial adenocarcinoma	NA	NA	NA	No	No	NA	NA	C54.1	8380-03-01	C54.1	YES	2004	NO	NA	6	0	NA	0	24	0	NA	0	Post (prior bilateral ovariectomy OR >12 mo since LMP with no prior hysterectomy)
96	ucec_tcga	TCGA-AX-A05Z	TCGA.AX.A05Z.01	37	NA	1988	Endometrial Cancer	Uterine Endometrioid Carcinoma	Stage IIIA	NA	NA	NA	1416	0	NA	71.45	0:DiseaseFree	NA	NA	HISPANIC OR LATINO	NA	5/24/11	0.019	G2	150	Endometrioid endometrial adenocarcinoma	NA	NA	NA	No	No	NA	NA	C54.1	8380-03-01	C54.1	YES	2006	NO	NA	7	0	NA	0	13	0	NA	0	Indeterminate (neither Pre or Postmenopausal)
97	ucec_tcga	TCGA-AX-A060	TCGA.AX.A060.01	77	NA	1988	Endometrial Cancer	Uterine Endometrioid Carcinoma	Stage IC	NA	NA	NA	1033	0	NA	35.32	0:DiseaseFree	NA	NA	NOT HISPANIC OR LATINO	NA	5/24/11	0.0342	G3	163	Endometrioid endometrial adenocarcinoma	NA	NA	NA	No	No	NA	NA	C54.1	8380-03-01	C54.1	YES	2007	NO	NA	6	0	NA	0	17	0	NA	0	Post (prior bilateral ovariectomy OR >12 mo since LMP with no prior hysterectomy)
98	ucec_tcga	TCGA-AX-A062	TCGA.AX.A062.01	53	NA	1988	Endometrial Cancer	Uterine Endometrioid Carcinoma	Stage IB	NA	NA	NA	1610	0	NA	45.96	0:DiseaseFree	NA	NA	NA	NA	5/24/11	0.0001	G1	173	Endometrioid endometrial adenocarcinoma	NA	NA	NA	No	No	NA	NA	C54.1	8380-03-01	C54.1	YES	2005	NO	NA	8	0	NA	0	25	0	NA	0	Indeterminate (neither Pre or Postmenopausal)
99	ucec_tcga	TCGA-AX-A063	TCGA.AX.A063.01	63	NA	1988	Endometrial Cancer	Uterine Endometrioid Carcinoma	Stage IB	NA	NA	NA	1950	0	NA	79.4	0:DiseaseFree	NA	NA	NOT HISPANIC OR LATINO	NA	5/24/11	0.044	G2	160	Endometrioid endometrial adenocarcinoma	NA	NA	NA	No	No	NA	NA	C54.1	8380-03-01	C54.1	YES	2004	NO	NA	3	0	NA	0	19	0	NA	0	Post (prior bilateral ovariectomy OR >12 mo since LMP with no prior hysterectomy)
100	ucec_tcga	TCGA-AX-A064	TCGA.AX.A064.01	81	NA	1988	Endometrial Cancer	Uterine Endometrioid Carcinoma	Stage IIA	NA	NA	NA	1024	0	NA	49.84	0:DiseaseFree	NA	NA	NA	NA	9/29/10	0.0341	G2	154	Endometrioid endometrial adenocarcinoma	NA	NA	NA	No	No	NA	NA	C54.1	8380-03-01	C54.1	YES	2007	NO	NA	5	0	NA	0	29	0	NA	0	Post (prior bilateral ovariectomy OR >12 mo since LMP with no prior hysterectomy)
101	ucec_tcga	TCGA-AX-A06B	TCGA.AX.A06B.01	72	NA	1988	Endometrial Cancer	Uterine Endometrioid Carcinoma	Stage IIA	NA	NA	NA	1563	0	NA	67.61	0:DiseaseFree	NA	NA	NOT HISPANIC OR LATINO	NA	5/25/11	0.5106	G3	151	Endometrioid endometrial adenocarcinoma	NA	NA	NA	No	Yes	NA	NA	C54.1	8380-03-01	C54.1	YES	2005	NO	NA	8	NA	NA	0	13	0	NA	0	Post (prior bilateral ovariectomy OR >12 mo since LMP with no prior hysterectomy)
102	ucec_tcga	TCGA-AX-A06D	TCGA.AX.A06D.01	82	NA	1988	Endometrial Cancer	Uterine Endometrioid Carcinoma	Stage IIIA	NA	NA	NA	1066	0	NA	8.31	1:Recurred/Progressed	NA	NA	NA	NA	5/13/11	0.1137	G2	160	Endometrioid endometrial adenocarcinoma	NA	NA	NA	No	Yes	NA	NA	C54.1	8380-03-01	C54.1	YES	2007	NO	NA	3	0	NA	0	7	0	NA	0	Post (prior bilateral ovariectomy OR >12 mo since LMP with no prior hysterectomy)
103	ucec_tcga	TCGA-AX-A06F	TCGA.AX.A06F.01	59	NA	1988	Endometrial Cancer	Uterine Endometrioid Carcinoma	Stage IVA	NA	NA	NA	1267	0	NA	57.42	0:DiseaseFree	NA	NA	NOT HISPANIC OR LATINO	NA	5/25/11	0.0013	G3	165	Endometrioid endometrial adenocarcinoma	NA	NA	NA	No	No	NA	NA	C54.1	8380-03-01	C54.1	YES	2006	NO	NA	1	0	NA	0	16	2	NA	2	Post (prior bilateral ovariectomy OR >12 mo since LMP with no prior hysterectomy)
104	ucec_tcga	TCGA-AX-A06H	TCGA.AX.A06H.01	60	NA	1988	Endometrial Cancer	Uterine Endometrioid Carcinoma	Stage IIIA	NA	NA	NA	654	0	NA	27.37	0:DiseaseFree	NA	NA	NOT HISPANIC OR LATINO	NA	5/17/11	0.0004	G1	160	Endometrioid endometrial adenocarcinoma	NA	NA	NA	No	No	NA	NA	C54.1	8380-03-01	C54.1	YES	2008	NO	NA	4	0	NA	0	20	0	NA	0	Post (prior bilateral ovariectomy OR >12 mo since LMP with no prior hysterectomy)
105	ucec_tcga	TCGA-AX-A06J	TCGA.AX.A06J.01	71	NA	1988	Endometrial Cancer	Uterine Endometrioid Carcinoma	Stage IB	NA	NA	NA	662	0	NA	29.99	0:DiseaseFree	NA	NA	NOT HISPANIC OR LATINO	NA	5/26/11	0.0464	G3	161	Endometrioid endometrial adenocarcinoma	NA	NA	NA	No	No	NA	NA	C54.1	8380-03-01	C54.1	YES	2008	NO	NA	10	0	NA	0	15	0	NA	0	Post (prior bilateral ovariectomy OR >12 mo since LMP with no prior hysterectomy)
106	ucec_tcga	TCGA-AX-A06L	TCGA.AX.A06L.01	63	NA	1988	Endometrial Cancer	Uterine Endometrioid Carcinoma	Stage IB	NA	NA	NA	1499	0	NA	60.61	0:DiseaseFree	NA	NA	NA	NA	5/17/11	0.0002	G1	161	Endometrioid endometrial adenocarcinoma	NA	NA	NA	No	No	NA	NA	C54.1	8380-03-01	C54.1	YES	2006	NO	NA	4	0	NA	0	21	0	NA	0	Post (prior bilateral ovariectomy OR >12 mo since LMP with no prior hysterectomy)
107	ucec_tcga	TCGA-AX-A0IS	TCGA.AX.A0IS.01	52	NA	1988	Endometrial Cancer	Uterine Endometrioid Carcinoma	Stage IC	NA	NA	NA	805	0	NA	14.72	1:Recurred/Progressed	NA	NA	NOT HISPANIC OR LATINO	NA	5/17/11	0.1065	G2	168	Endometrioid endometrial adenocarcinoma	NA	NA	NA	No	No	NA	NA	C54.1	8380-03-01	C54.1	YES	2008	NO	NA	4	0	NA	0	10	0	NA	0	Post (prior bilateral ovariectomy OR >12 mo since LMP with no prior hysterectomy)
108	ucec_tcga	TCGA-AX-A0IZ	TCGA.AX.A0IZ.01	53	NA	1988	Endometrial Cancer	Uterine Endometrioid Carcinoma	Stage IB	NA	NA	NA	1114	0	NA	43.79	0:DiseaseFree	NA	NA	NOT HISPANIC OR LATINO	NA	5/18/11	0.0004	G3	160	Endometrioid endometrial adenocarcinoma	NA	NA	NA	No	No	NA	NA	C54.1	8380-03-01	C54.1	YES	2007	NO	NA	3	0	NA	0	21	0	NA	0	Post (prior bilateral ovariectomy OR >12 mo since LMP with no prior hysterectomy)
109	ucec_tcga	TCGA-AX-A0J0	TCGA.AX.A0J0.01	47	NA	1988	Endometrial Cancer	Uterine Endometrioid Carcinoma	Stage IB	NA	NA	NA	1581	0	NA	40.08	0:DiseaseFree	NA	NA	NOT HISPANIC OR LATINO	NA	5/23/11	0.0006	G2	163	Endometrioid endometrial adenocarcinoma	NA	NA	NA	No	No	NA	NA	C54.1	8380-03-01	C54.1	YES	2006	NO	NA	3	0	NA	0	26	0	NA	0	Post (prior bilateral ovariectomy OR >12 mo since LMP with no prior hysterectomy)
110	ucec_tcga	TCGA-AX-A0J1	TCGA.AX.A0J1.01	80	NA	1988	Endometrial Cancer	Uterine Endometrioid Carcinoma	Stage IB	NA	NA	NA	1721	0	NA	77.33	0:DiseaseFree	NA	NA	NOT HISPANIC OR LATINO	NA	5/23/11	0.0341	G2	160	Endometrioid endometrial adenocarcinoma	NA	NA	NA	No	No	NA	NA	C54.1	8380-03-01	C54.1	YES	2005	NO	NA	7	0	NA	0	15	0	NA	0	Post (prior bilateral ovariectomy OR >12 mo since LMP with no prior hysterectomy)
111	ucec_tcga	TCGA-AX-A1C4	TCGA.AX.A1C4.01	52	NA	1988	Endometrial Cancer	Uterine Endometrioid Carcinoma	Stage IB	NA	NA	NA	575	0	NA	13.27	0:DiseaseFree	NA	NA	NOT HISPANIC OR LATINO	NA	2005-12-11	0.0853	G2	178	Endometrioid endometrial adenocarcinoma	NA	NA	NA	No	No	NA	NA	C54.1	8380-03-01	C54.1	YES	2009	NO	NA	8	0	NA	0	13	0	NA	0	Indeterminate (neither Pre or Postmenopausal)
112	ucec_tcga	TCGA-AX-A1C5	TCGA.AX.A1C5.01	47	NA	1988	Endometrial Cancer	Uterine Endometrioid Carcinoma	Stage IIIC	NA	NA	NA	517	0	NA	32.88	0:DiseaseFree	NA	NA	NOT HISPANIC OR LATINO	NA	2005-12-11	0.004	G3	160	Endometrioid endometrial adenocarcinoma	NA	NA	NA	No	No	NA	NA	C54.1	8380-03-01	C54.1	YES	2009	NO	NA	1	1	NA	1	2	1	NA	1	Indeterminate (neither Pre or Postmenopausal)
113	ucec_tcga	TCGA-AX-A1C9	TCGA.AX.A1C9.01	73	NA	1988	Endometrial Cancer	Uterine Endometrioid Carcinoma	Stage IB	NA	NA	NA	521	0	NA	26.35	0:DiseaseFree	NA	NA	NOT HISPANIC OR LATINO	NA	2005-10-11	0.0989	G2	152	Endometrioid endometrial adenocarcinoma	NA	NA	NA	No	No	NA	NA	C54.1	8380-03-01	C54.1	YES	2009	NO	NA	3	0	NA	0	17	0	NA	0	Post (prior bilateral ovariectomy OR >12 mo since LMP with no prior hysterectomy)
114	ucec_tcga	TCGA-AX-A1CE	TCGA.AX.A1CE.01	60	NA	1988	Endometrial Cancer	Uterine Endometrioid Carcinoma	Stage IB	NA	NA	NA	504	0	NA	34.07	0:DiseaseFree	NA	NA	NOT HISPANIC OR LATINO	NA	2005-11-11	0.0013	G3	160	Endometrioid endometrial adenocarcinoma	NA	NA	NA	No	No	NA	NA	C54.1	8380-03-01	C54.1	YES	2009	NO	NA	5	0	NA	0	12	0	NA	0	Post (prior bilateral ovariectomy OR >12 mo since LMP with no prior hysterectomy)
115	ucec_tcga	TCGA-AX-A1CF	TCGA.AX.A1CF.01	69	NA	1988	Endometrial Cancer	Uterine Endometrioid Carcinoma	Stage IVB	NA	NA	NA	2284	0	NA	28.75	1:Recurred/Progressed	NA	NA	NOT HISPANIC OR LATINO	NA	2005-10-11	0.5489	G3	150	Endometrioid endometrial adenocarcinoma	NA	NA	NA	No	No	NA	NA	C54.1	8380-03-01	C54.1	YES	2004	NO	NA	7	0	NA	0	0	NA	NA	0	NA
116	ucec_tcga	TCGA-AX-A1CI	TCGA.AX.A1CI.01	61	NA	1988	Endometrial Cancer	Uterine Endometrioid Carcinoma	Stage IB	NA	NA	NA	2222	0	NA	85.41	0:DiseaseFree	NA	NA	NOT HISPANIC OR LATINO	NA	2005-10-11	0.0488	G1	164	Endometrioid endometrial adenocarcinoma	NA	NA	NA	No	No	NA	NA	C54.1	8380-03-01	C54.1	YES	2004	NO	NA	3	0	NA	0	13	0	NA	0	Post (prior bilateral ovariectomy OR >12 mo since LMP with no prior hysterectomy)
117	ucec_tcga	TCGA-AX-A1CJ	TCGA.AX.A1CJ.01	59	NA	1988	Endometrial Cancer	Uterine Endometrioid Carcinoma	Stage IC	NA	NA	NA	1758	0	NA	73.36	0:DiseaseFree	NA	NA	NOT HISPANIC OR LATINO	NA	2005-10-11	0.0811	G2	163	Endometrioid endometrial adenocarcinoma	NA	NA	NA	No	No	NA	NA	C54.1	8380-03-01	C54.1	YES	2006	NO	NA	0	NA	NA	0	0	NA	NA	0	Indeterminate (neither Pre or Postmenopausal)
118	ucec_tcga	TCGA-AX-A1CK	TCGA.AX.A1CK.01	58	NA	1988	Endometrial Cancer	Uterine Endometrioid Carcinoma	Stage IB	NA	NA	NA	2115	0	NA	80.19	0:DiseaseFree	NA	NA	NOT HISPANIC OR LATINO	NA	2005-10-11	0.1396	G2	163	Endometrioid endometrial adenocarcinoma	NA	NA	NA	No	No	NA	NA	C54.1	8380-03-01	C54.1	YES	2005	NO	NA	3	0	NA	0	14	0	NA	0	Post (prior bilateral ovariectomy OR >12 mo since LMP with no prior hysterectomy)
119	ucec_tcga	TCGA-AX-A1CN	TCGA.AX.A1CN.01	54	NA	1988	Endometrial Cancer	Uterine Endometrioid Carcinoma	Stage IIB	NA	NA	NA	701	0	NA	36.3	1:Recurred/Progressed	NA	NA	NOT HISPANIC OR LATINO	NA	2005-10-11	0.069	G3	175	Endometrioid endometrial adenocarcinoma	NA	NA	NA	No	No	NA	NA	C54.1	8380-03-01	C54.1	YES	2009	NO	NA	5	0	NA	0	13	0	NA	0	Pre (<6 months since LMP AND no prior bilateral ovariectomy AND not on estrogen replacement)
120	ucec_tcga	TCGA-AX-A2H7	TCGA.AX.A2H7.01	87	NA	1988	Endometrial Cancer	Uterine Endometrioid Carcinoma	Stage IC	NA	NA	NA	951	0	NA	22.47	1:Recurred/Progressed	NA	NA	NOT HISPANIC OR LATINO	NA	10/28/11	0.2716	G3	151	Endometrioid endometrial adenocarcinoma	NA	NA	NA	No	No	NA	NA	C54.1	8380-03-01	C54.1	YES	2008	NO	NA	3	NA	NA	0	12	NA	NA	0	NA
121	ucec_tcga	TCGA-AX-A2H8	TCGA.AX.A2H8.01	64	NA	1988	Endometrial Cancer	Uterine Endometrioid Carcinoma	Stage IB	NA	NA	NA	1974	0	NA	61.14	0:DiseaseFree	NA	NA	NOT HISPANIC OR LATINO	NA	10/31/11	0.2494	G3	160	Endometrioid endometrial adenocarcinoma	NA	NA	NA	No	Yes	NA	NA	C54.1	8380-03-01	C54.1	YES	2006	NO	NA	17	NA	NA	0	22	NA	NA	0	Post (prior bilateral ovariectomy OR >12 mo since LMP with no prior hysterectomy)
122	ucec_tcga	TCGA-AX-A2HA	TCGA.AX.A2HA.01	35	NA	1988	Endometrial Cancer	Uterine Endometrioid Carcinoma	Stage IB	NA	NA	NA	2188	0	NA	81.31	0:DiseaseFree	NA	NA	NA	NA	10/31/11	0.0934	G3	167	Endometrioid endometrial adenocarcinoma	NA	NA	NA	No	No	NA	NA	C54.1	8380-03-01	C54.1	YES	2005	NO	NA	3	NA	NA	0	24	NA	NA	0	NA
123	ucec_tcga	TCGA-AX-A2HC	TCGA.AX.A2HC.01	53	NA	1988	Endometrial Cancer	Uterine Endometrioid Carcinoma	Stage IIIC	NA	NA	NA	1786	0	NA	24.84	1:Recurred/Progressed	NA	NA	NOT HISPANIC OR LATINO	NA	2011-01-11	0.0764	G3	158	Endometrioid endometrial adenocarcinoma	NA	NA	NA	No	No	NA	NA	C54.1	8380-03-01	C54.1	YES	2006	NO	NA	1	NA	NA	1	20	NA	NA	3	NA
124	ucec_tcga	TCGA-AX-A2HD	TCGA.AX.A2HD.01	69	NA	1988	Endometrial Cancer	Uterine Endometrioid Carcinoma	Stage IIIA	NA	NA	NA	1175	0	NA	46.45	0:DiseaseFree	NA	NA	NOT HISPANIC OR LATINO	NA	10/26/11	0.03	G3	149	Endometrioid endometrial adenocarcinoma	NA	NA	NA	No	No	NA	NA	C54.1	8380-03-01	C54.1	YES	2008	NO	NA	5	NA	NA	0	21	NA	NA	0	NA
125	ucec_tcga	TCGA-AX-A2HG	TCGA.AX.A2HG.01	56	NA	1988	Endometrial Cancer	Uterine Endometrioid Carcinoma	Stage IC	NA	NA	NA	582	0	NA	38.21	0:DiseaseFree	NA	NA	HISPANIC OR LATINO	NA	10/31/11	0.0004	G3	157	Endometrioid endometrial adenocarcinoma	NA	NA	NA	No	No	NA	NA	C54.1	8380-03-01	C54.1	YES	2009	NO	NA	2	NA	NA	0	27	NA	NA	0	Post (prior bilateral ovariectomy OR >12 mo since LMP with no prior hysterectomy)
126	ucec_tcga	TCGA-AX-A2HH	TCGA.AX.A2HH.01	60	NA	1988	Endometrial Cancer	Uterine Endometrioid Carcinoma	Stage IA	NA	NA	NA	462	0	NA	17.74	0:DiseaseFree	NA	NA	NOT HISPANIC OR LATINO	NA	10/31/11	0.2247	G3	155	Endometrioid endometrial adenocarcinoma	NA	NA	NA	No	No	NA	NA	C54.1	8380-03-01	C54.1	YES	2010	NO	NA	4	NA	NA	0	18	NA	NA	0	NA
127	ucec_tcga	TCGA-AX-A2HJ	TCGA.AX.A2HJ.01	35	NA	1988	Endometrial Cancer	Uterine Endometrioid Carcinoma	Stage IC	NA	NA	NA	779	0	NA	30.72	0:DiseaseFree	NA	NA	NOT HISPANIC OR LATINO	NA	10/31/11	0.0524	G3	152	Endometrioid endometrial adenocarcinoma	NA	NA	NA	No	No	NA	NA	C54.1	8380-03-01	C54.1	YES	2009	NO	NA	11	NA	NA	0	7	NA	NA	0	NA
128	ucec_tcga	TCGA-AX-A2HK	TCGA.AX.A2HK.01	77	NA	1988	Endometrial Cancer	Uterine Endometrioid Carcinoma	Stage IIIC	NA	NA	NA	2045	0	NA	NA	NA	NA	NA	NA	NA	10/31/11	0.5945	G3	154	Endometrioid endometrial adenocarcinoma	NA	NA	NA	No	No	NA	NA	C54.1	8380-03-01	C54.1	YES	2005	NO	NA	6	NA	NA	2	25	NA	NA	3	Post (prior bilateral ovariectomy OR >12 mo since LMP with no prior hysterectomy)
129	ucec_tcga	TCGA-AX-A2IN	TCGA.AX.A2IN.01	63	NA	1988	Endometrial Cancer	Uterine Endometrioid Carcinoma	Stage IC	NA	NA	NA	1321	0	NA	11.76	1:Recurred/Progressed	NA	NA	NA	NA	10/27/11	0.0341	G3	157	Endometrioid endometrial adenocarcinoma	NA	NA	NA	No	No	NA	NA	C54.1	8380-03-01	C54.1	YES	2007	NO	NA	4	NA	NA	0	21	NA	NA	0	Post (prior bilateral ovariectomy OR >12 mo since LMP with no prior hysterectomy)
130	ucec_tcga	TCGA-AX-A3FS	TCGA.AX.A3FS.01	82	NA	1988	Endometrial Cancer	Uterine Endometrioid Carcinoma	Stage IA	NA	NA	NA	609	0	NA	0.23	0:DiseaseFree	NA	NA	NOT HISPANIC OR LATINO	NA	2002-03-12	0.0371	G3	139	Endometrioid endometrial adenocarcinoma	NA	NA	NA	No	No	NA	NA	C54.1	8380-03-01	C54.1	YES	2010	NO	NA	0	NA	NA	NA	16	NA	NA	0	Post (prior bilateral ovariectomy OR >12 mo since LMP with no prior hysterectomy)
131	ucec_tcga	TCGA-AX-A3FT	TCGA.AX.A3FT.01	64	NA	1988	Endometrial Cancer	Uterine Endometrioid Carcinoma	Stage IB	NA	NA	NA	524	0	NA	0.2	0:DiseaseFree	NA	NA	NOT HISPANIC OR LATINO	NA	2002-06-12	0.0499	G3	161	Endometrioid endometrial adenocarcinoma	NA	NA	NA	No	No	NA	NA	C54.1	8380-03-01	C54.1	YES	2010	NO	NA	4	NA	NA	0	21	NA	NA	0	Post (prior bilateral ovariectomy OR >12 mo since LMP with no prior hysterectomy)
132	ucec_tcga	TCGA-AX-A3FV	TCGA.AX.A3FV.01	62	NA	1988	Endometrial Cancer	Uterine Endometrioid Carcinoma	Stage IIIA	NA	NA	NA	799	0	NA	-0.2	0:DiseaseFree	NA	NA	NOT HISPANIC OR LATINO	NA	2002-03-12	0.7134	G3	152	Endometrioid endometrial adenocarcinoma	NA	NA	NA	No	No	NA	NA	C54.1	8380-03-01	C54.1	YES	2009	NO	NA	0	NA	NA	NA	0	NA	NA	NA	NA
133	ucec_tcga	TCGA-AX-A3FW	TCGA.AX.A3FW.01	66	NA	1988	Endometrial Cancer	Uterine Endometrioid Carcinoma	Stage IB	NA	NA	NA	723	0	NA	0.56	0:DiseaseFree	NA	NA	NOT HISPANIC OR LATINO	NA	2002-03-12	0.1587	G3	167	Endometrioid endometrial adenocarcinoma	NA	NA	NA	No	No	NA	NA	C54.1	8380-03-01	C54.1	YES	2009	NO	NA	0	NA	NA	NA	12	NA	NA	0	Post (prior bilateral ovariectomy OR >12 mo since LMP with no prior hysterectomy)
134	ucec_tcga	TCGA-AX-A3FX	TCGA.AX.A3FX.01	69	NA	1988	Endometrial Cancer	Uterine Endometrioid Carcinoma	Stage IIB	NA	NA	NA	736	0	NA	40.47	1:Recurred/Progressed	NA	NA	NOT HISPANIC OR LATINO	NA	2002-03-12	0.2339	G3	149	Endometrioid endometrial adenocarcinoma	NA	NA	NA	No	No	NA	NA	C54.1	8380-03-01	C54.1	YES	2009	NO	NA	2	NA	NA	0	24	NA	NA	0	Post (prior bilateral ovariectomy OR >12 mo since LMP with no prior hysterectomy)
135	ucec_tcga	TCGA-AX-A3FZ	TCGA.AX.A3FZ.01	33	NA	1988	Endometrial Cancer	Uterine Endometrioid Carcinoma	Stage IIIB	NA	NA	NA	658	0	NA	0.2	0:DiseaseFree	NA	NA	NOT HISPANIC OR LATINO	NA	2002-03-12	0.3266	G3	152	Endometrioid endometrial adenocarcinoma	NA	NA	NA	No	No	NA	NA	C54.1	8380-03-01	C54.1	YES	2010	NO	NA	0	NA	NA	NA	9	NA	NA	0	NA
136	ucec_tcga	TCGA-AX-A3G1	TCGA.AX.A3G1.01	84	NA	1988	Endometrial Cancer	Uterine Endometrioid Carcinoma	Stage IC	NA	NA	NA	765	0	NA	NA	NA	NA	NA	NOT HISPANIC OR LATINO	NA	2002-03-12	0.3476	G3	160	Endometrioid endometrial adenocarcinoma	NA	NA	NA	No	No	NA	NA	C54.1	8380-03-01	C54.1	YES	2009	NO	NA	6	NA	NA	0	21	NA	NA	0	Post (prior bilateral ovariectomy OR >12 mo since LMP with no prior hysterectomy)
137	ucec_tcga	TCGA-AX-A3G8	TCGA.AX.A3G8.01	76	NA	1988	Endometrial Cancer	Uterine Endometrioid Carcinoma	Stage IA	NA	NA	NA	350	0	NA	1.18	0:DiseaseFree	NA	NA	NA	NA	2002-07-12	0.0345	G3	157	Endometrioid endometrial adenocarcinoma	NA	NA	NA	No	No	NA	NA	C54.1	8380-03-01	C54.1	YES	2010	NO	NA	2	NA	NA	0	30	NA	NA	0	Post (prior bilateral ovariectomy OR >12 mo since LMP with no prior hysterectomy)
138	ucec_tcga	TCGA-AX-A3G9	TCGA.AX.A3G9.01	63	NA	1988	Endometrial Cancer	Uterine Endometrioid Carcinoma	Stage IIIC	NA	NA	NA	560	0	NA	18.33	0:DiseaseFree	NA	NA	NOT HISPANIC OR LATINO	NA	2002-07-12	0.0001	G3	154	Endometrioid endometrial adenocarcinoma	NA	NA	NA	No	No	NA	NA	C54.1	8380-03-01	C54.1	YES	2010	NO	NA	1	NA	NA	0	4	NA	NA	1	NA
139	ucec_tcga	TCGA-AX-A3GB	TCGA.AX.A3GB.01	73	NA	1988	Endometrial Cancer	Uterine Endometrioid Carcinoma	Stage IB	NA	NA	NA	469	0	NA	14.45	0:DiseaseFree	NA	NA	NOT HISPANIC OR LATINO	NA	2002-07-12	0.0345	G3	158	Endometrioid endometrial adenocarcinoma	NA	NA	NA	No	No	NA	NA	C54.1	8380-03-01	C54.1	YES	2010	NO	NA	6	NA	NA	0	19	NA	NA	0	Post (prior bilateral ovariectomy OR >12 mo since LMP with no prior hysterectomy)
140	ucec_tcga	TCGA-B5-A0JR	TCGA.B5.A0JR.01	73	NA	1988	Endometrial Cancer	Uterine Endometrioid Carcinoma	Stage IB	NA	NA	NA	1407	0	NA	56.87	0:DiseaseFree	NA	NA	NA	NA	2012-07-10	0.1187	G3	161	Endometrioid endometrial adenocarcinoma	NA	NA	NA	No	No	NA	NA	C54.1	8380-03-01	C54.1	YES	2006	NO	NA	6	0	0	0	32	0	0	0	Post (prior bilateral ovariectomy OR >12 mo since LMP with no prior hysterectomy)
141	ucec_tcga	TCGA-B5-A0JS	TCGA.B5.A0JS.01	54	NA	1988	Endometrial Cancer	Uterine Endometrioid Carcinoma	Stage IA	NA	NA	NA	1183	0	NA	86.3	0:DiseaseFree	NA	NA	NA	NA	2012-08-10	0.0195	G1	170	Endometrioid endometrial adenocarcinoma	NA	NA	NA	No	No	NA	NA	C54.1	8380-03-01	C54.1	YES	2007	NO	NA	0	NA	NA	NA	28	0	0	0	Post (prior bilateral ovariectomy OR >12 mo since LMP with no prior hysterectomy)
142	ucec_tcga	TCGA-B5-A0JT	TCGA.B5.A0JT.01	63	NA	1988	Endometrial Cancer	Uterine Endometrioid Carcinoma	Stage IIIA	NA	NA	NA	1128	0	NA	55.26	0:DiseaseFree	NA	NA	NA	NA	1/25/11	0.3758	G1	168	Endometrioid endometrial adenocarcinoma	NA	NA	NA	No	No	NA	NA	C54.1	8380-03-01	C54.1	YES	2007	NO	NA	0	NA	NA	0	14	NA	NA	0	Post (prior bilateral ovariectomy OR >12 mo since LMP with no prior hysterectomy)
143	ucec_tcga	TCGA-B5-A0JU	TCGA.B5.A0JU.01	57	NA	1988	Endometrial Cancer	Uterine Endometrioid Carcinoma	Stage IB	NA	NA	NA	1345	0	NA	59.2	0:DiseaseFree	NA	NA	NA	NA	2008-05-11	0	G2	158	Endometrioid endometrial adenocarcinoma	NA	NA	NA	No	No	NA	NA	C54.1	8380-03-01	C54.1	YES	2007	NO	NA	0	NA	NA	0	17	NA	NA	0	Post (prior bilateral ovariectomy OR >12 mo since LMP with no prior hysterectomy)
144	ucec_tcga	TCGA-B5-A0JV	TCGA.B5.A0JV.01	63	NA	1988	Endometrial Cancer	Uterine Endometrioid Carcinoma	Stage IA	NA	NA	NA	1001	0	NA	22.93	1:Recurred/Progressed	NA	NA	NA	NA	2012-10-10	0.0359	G2	166	Endometrioid endometrial adenocarcinoma	NA	NA	NA	No	No	NA	NA	C54.1	8380-03-01	C54.1	YES	2007	NO	NA	2	0	0	0	16	0	0	0	Post (prior bilateral ovariectomy OR >12 mo since LMP with no prior hysterectomy)
145	ucec_tcga	TCGA-B5-A0JX	TCGA.B5.A0JX.01	62	NA	1988	Endometrial Cancer	Uterine Endometrioid Carcinoma	Stage IB	NA	NA	NA	952	0	NA	58.71	0:DiseaseFree	NA	NA	NA	NA	2008-05-11	0.1203	G3	168	Endometrioid endometrial adenocarcinoma	NA	NA	NA	No	No	NA	NA	C54.1	8380-03-01	C54.1	YES	2007	NO	NA	2	NA	NA	0	40	NA	NA	0	Post (prior bilateral ovariectomy OR >12 mo since LMP with no prior hysterectomy)
146	ucec_tcga	TCGA-B5-A0JY	TCGA.B5.A0JY.01	50	NA	1988	Endometrial Cancer	Uterine Endometrioid Carcinoma	Stage IIIC1	NA	NA	NA	632	0	NA	69.22	0:DiseaseFree	NA	NA	NA	NA	2001-04-11	0.0003	G3	168	Endometrioid endometrial adenocarcinoma	NA	NA	NA	No	No	NA	NA	C54.1	8020-03-01	C54.1	YES	2008	NO	NA	0	NA	NA	NA	17	NA	NA	2	Post (prior bilateral ovariectomy OR >12 mo since LMP with no prior hysterectomy)
147	ucec_tcga	TCGA-B5-A0JZ	TCGA.B5.A0JZ.01	60	NA	1988	Endometrial Cancer	Uterine Endometrioid Carcinoma	Stage IIIC1	NA	NA	NA	642	0	NA	11.7	1:Recurred/Progressed	NA	NA	NA	NA	2001-05-11	0.0001	G3	162	Endometrioid endometrial adenocarcinoma	NA	NA	NA	No	No	NA	NA	C54.1	8380-03-01	C54.1	YES	2008	NO	NA	8	NA	NA	0	19	NA	NA	1	Post (prior bilateral ovariectomy OR >12 mo since LMP with no prior hysterectomy)
148	ucec_tcga	TCGA-B5-A0K0	TCGA.B5.A0K0.01	48	NA	1988	Endometrial Cancer	Uterine Endometrioid Carcinoma	Stage IA	NA	NA	NA	615	0	NA	48.55	0:DiseaseFree	NA	NA	NA	NA	2001-05-11	0.0888	G1	168	Endometrioid endometrial adenocarcinoma	NA	NA	NA	No	No	NA	NA	C54.1	8380-03-01	C54.1	YES	2008	NO	NA	0	NA	NA	NA	15	NA	NA	0	Indeterminate (neither Pre or Postmenopausal)
149	ucec_tcga	TCGA-B5-A0K1	TCGA.B5.A0K1.01	69	NA	1988	Endometrial Cancer	Uterine Endometrioid Carcinoma	Stage IA	NA	NA	NA	636	0	NA	36.47	0:DiseaseFree	NA	NA	NA	NA	2001-05-11	0	G1	174	Endometrioid endometrial adenocarcinoma	NA	NA	NA	No	No	NA	NA	C54.1	8380-03-01	C54.1	YES	2008	NO	NA	0	NA	NA	NA	22	NA	NA	0	Post (prior bilateral ovariectomy OR >12 mo since LMP with no prior hysterectomy)
150	ucec_tcga	TCGA-B5-A0K2	TCGA.B5.A0K2.01	54	NA	1988	Endometrial Cancer	Uterine Endometrioid Carcinoma	Stage IIIA	NA	NA	NA	534	0	NA	72.57	0:DiseaseFree	NA	NA	NA	NA	2001-05-11	0.0004	G1	159	Endometrioid endometrial adenocarcinoma	NA	NA	NA	No	No	NA	NA	C54.1	8380-03-01	C54.1	YES	2008	NO	NA	0	NA	NA	NA	25	NA	NA	0	Indeterminate (neither Pre or Postmenopausal)
151	ucec_tcga	TCGA-B5-A0K3	TCGA.B5.A0K3.01	62	NA	2009	Endometrial Cancer	Uterine Endometrioid Carcinoma	Stage IA	NA	NA	NA	523	0	NA	17.38	1:Recurred/Progressed	NA	NA	NA	NA	2001-05-11	0.2142	G3	164	Endometrioid endometrial adenocarcinoma	NA	NA	NA	No	No	NA	NA	C54.1	8380-03-01	C54.1	YES	2009	NO	NA	11	NA	NA	0	27	NA	NA	0	Post (prior bilateral ovariectomy OR >12 mo since LMP with no prior hysterectomy)
152	ucec_tcga	TCGA-B5-A0K4	TCGA.B5.A0K4.01	51	NA	2009	Endometrial Cancer	Uterine Endometrioid Carcinoma	Stage IB	NA	NA	NA	264	0	NA	57.72	0:DiseaseFree	NA	NA	NA	NA	2001-05-11	0.3111	G2	162	Endometrioid endometrial adenocarcinoma	NA	NA	NA	No	No	NA	NA	C54.1	8380-03-01	C54.1	YES	2009	NO	NA	3	NA	NA	0	23	NA	NA	0	Post (prior bilateral ovariectomy OR >12 mo since LMP with no prior hysterectomy)
153	ucec_tcga	TCGA-B5-A0K6	TCGA.B5.A0K6.01	58	NA	2009	Endometrial Cancer	Uterine Endometrioid Carcinoma	Stage IA	NA	NA	NA	206	0	NA	64.16	0:DiseaseFree	NA	NA	NA	NA	1/19/11	0.0488	G1	167	Endometrioid endometrial adenocarcinoma	NA	NA	NA	No	No	NA	NA	C54.1	8380-03-01	C54.1	YES	2009	NO	NA	0	NA	NA	NA	0	NA	NA	NA	Post (prior bilateral ovariectomy OR >12 mo since LMP with no prior hysterectomy)
154	ucec_tcga	TCGA-B5-A0K7	TCGA.B5.A0K7.01	64	NA	2009	Endometrial Cancer	Uterine Endometrioid Carcinoma	Stage IA	NA	NA	NA	184	0	NA	10.58	1:Recurred/Progressed	NA	NA	NA	NA	1/20/11	0.1183	G1	168	Endometrioid endometrial adenocarcinoma	NA	NA	NA	No	No	NA	NA	C54.1	8380-03-01	C54.1	YES	2009	NO	NA	0	NA	NA	NA	6	NA	NA	0	Post (prior bilateral ovariectomy OR >12 mo since LMP with no prior hysterectomy)
155	ucec_tcga	TCGA-B5-A0K9	TCGA.B5.A0K9.01	88	NA	2009	Endometrial Cancer	Uterine Endometrioid Carcinoma	Stage II	NA	NA	NA	182	0	NA	NA	NA	NA	NA	NA	NA	1/20/11	0.1183	G1	160	Endometrioid endometrial adenocarcinoma	NA	NA	NA	No	No	NA	NA	C54.1	8380-03-01	C54.1	YES	2009	NO	NA	0	NA	NA	NA	0	NA	NA	NA	Post (prior bilateral ovariectomy OR >12 mo since LMP with no prior hysterectomy)
156	ucec_tcga	TCGA-B5-A11E	TCGA.B5.A11E.01	53	NA	2009	Endometrial Cancer	Uterine Endometrioid Carcinoma	Stage IB	NA	NA	NA	198	0	NA	59.79	0:DiseaseFree	NA	NA	NA	NA	3/22/11	0.079	G3	165	Endometrioid endometrial adenocarcinoma	NA	NA	NA	No	No	NA	NA	C54.1	8380-03-01	C54.1	YES	2010	NO	NA	4	NA	NA	0	20	NA	NA	0	Peri (6-12 months since last menstrual period)
157	ucec_tcga	TCGA-B5-A11F	TCGA.B5.A11F.01	55	NA	1988	Endometrial Cancer	Uterine Endometrioid Carcinoma	Stage IA	NA	NA	NA	5482	0	NA	52.89	1:Recurred/Progressed	NA	NA	NA	NA	1/26/11	0.0629	G2	NA	Endometrioid endometrial adenocarcinoma	NA	NA	NA	No	No	NA	NA	C54.1	8380-03-01	C54.1	YES	1995	NO	NA	0	NA	NA	0	13	NA	NA	0	Post (prior bilateral ovariectomy OR >12 mo since LMP with no prior hysterectomy)
158	ucec_tcga	TCGA-B5-A11G	TCGA.B5.A11G.01	71	NA	1988	Endometrial Cancer	Uterine Endometrioid Carcinoma	Stage IA	NA	NA	NA	3248	0	NA	113.27	0:DiseaseFree	NA	NA	NA	NA	1/27/11	0.036	G1	160	Endometrioid endometrial adenocarcinoma	NA	NA	NA	No	No	NA	NA	C54.1	8380-03-01	C54.1	YES	2001	NO	NA	0	NA	NA	0	10	NA	NA	0	Post (prior bilateral ovariectomy OR >12 mo since LMP with no prior hysterectomy)
159	ucec_tcga	TCGA-B5-A11H	TCGA.B5.A11H.01	67	NA	1988	Endometrial Cancer	Uterine Endometrioid Carcinoma	Stage IIIA	NA	NA	NA	2324	0	NA	88.27	0:DiseaseFree	NA	NA	NA	NA	1/27/11	0.067	G2	NA	Endometrioid endometrial adenocarcinoma	NA	NA	NA	No	No	NA	NA	C54.1	8380-03-01	C54.1	YES	2004	NO	NA	0	NA	NA	0	15	NA	NA	0	Post (prior bilateral ovariectomy OR >12 mo since LMP with no prior hysterectomy)
160	ucec_tcga	TCGA-B5-A11I	TCGA.B5.A11I.01	65	NA	1988	Endometrial Cancer	Uterine Endometrioid Carcinoma	Stage IVB	NA	NA	NA	1974	0	NA	63.73	1:Recurred/Progressed	NA	NA	NA	NA	1/27/11	0.2983	G3	159	Endometrioid endometrial adenocarcinoma	NA	NA	NA	No	No	NA	NA	C54.1	8140-03-01	C54.1	YES	2005	NO	NA	7	NA	NA	0	6	NA	NA	0	Post (prior bilateral ovariectomy OR >12 mo since LMP with no prior hysterectomy)
161	ucec_tcga	TCGA-B5-A11J	TCGA.B5.A11J.01	64	NA	1988	Endometrial Cancer	Uterine Endometrioid Carcinoma	Stage IA	NA	NA	NA	1536	0	NA	54.4	0:DiseaseFree	NA	NA	NA	NA	2002-09-11	0	G2	NA	Endometrioid endometrial adenocarcinoma	NA	NA	NA	No	No	NA	NA	C54.1	8380-03-01	C54.1	YES	2006	NO	NA	0	NA	NA	0	17	NA	NA	0	Post (prior bilateral ovariectomy OR >12 mo since LMP with no prior hysterectomy)
162	ucec_tcga	TCGA-B5-A11L	TCGA.B5.A11L.01	71	NA	1988	Endometrial Cancer	Uterine Endometrioid Carcinoma	Stage IC	NA	NA	NA	1297	0	NA	4.3	1:Recurred/Progressed	NA	NA	NA	NA	2008-09-11	0.0678	G2	163	Endometrioid endometrial adenocarcinoma	NA	NA	NA	No	No	NA	NA	C54.1	8380-03-01	C54.1	YES	2007	NO	NA	0	NA	0	NA	9	NA	NA	0	Post (prior bilateral ovariectomy OR >12 mo since LMP with no prior hysterectomy)
163	ucec_tcga	TCGA-B5-A11M	TCGA.B5.A11M.01	43	NA	1988	Endometrial Cancer	Uterine Endometrioid Carcinoma	Stage IA	NA	NA	NA	1085	0	NA	44.74	0:DiseaseFree	NA	NA	NA	NA	2002-10-11	NA	G1	153	Endometrioid endometrial adenocarcinoma	NA	NA	NA	No	No	NA	NA	C54.1	8380-03-01	C54.1	YES	2007	NO	NA	0	NA	NA	0	0	NA	NA	0	Pre (<6 months since LMP AND no prior bilateral ovariectomy AND not on estrogen replacement)
164	ucec_tcga	TCGA-B5-A11N	TCGA.B5.A11N.01	69	NA	1988	Endometrial Cancer	Uterine Endometrioid Carcinoma	Stage IA	NA	NA	NA	1140	0	NA	61.63	0:DiseaseFree	NA	NA	NA	NA	2002-10-11	0.0279	G1	174	Endometrioid endometrial adenocarcinoma	NA	NA	NA	No	No	NA	NA	C54.1	8380-03-01	C54.1	YES	2007	NO	NA	0	NA	NA	NA	46	NA	NA	0	Post (prior bilateral ovariectomy OR >12 mo since LMP with no prior hysterectomy)
165	ucec_tcga	TCGA-B5-A11O	TCGA.B5.A11O.01	62	NA	1988	Endometrial Cancer	Uterine Endometrioid Carcinoma	Stage IA	NA	NA	NA	993	0	NA	63.21	1:Recurred/Progressed	NA	NA	NA	NA	2002-11-11	0.0001	G1	177	Endometrioid endometrial adenocarcinoma	NA	NA	NA	No	No	NA	NA	C54.1	8380-03-01	C54.1	YES	2008	NO	NA	0	NA	NA	0	18	NA	NA	0	Post (prior bilateral ovariectomy OR >12 mo since LMP with no prior hysterectomy)
166	ucec_tcga	TCGA-B5-A11P	TCGA.B5.A11P.01	87	NA	1988	Endometrial Cancer	Uterine Endometrioid Carcinoma	Stage IB	NA	NA	NA	979	0	NA	52	0:DiseaseFree	NA	NA	NA	NA	2008-09-11	0.6382	G3	NA	Endometrioid endometrial adenocarcinoma	NA	NA	NA	No	No	NA	NA	C54.1	8380-03-01	C54.1	YES	2008	NO	NA	NA	NA	NA	NA	NA	NA	NA	NA	Post (prior bilateral ovariectomy OR >12 mo since LMP with no prior hysterectomy)
167	ucec_tcga	TCGA-B5-A11Q	TCGA.B5.A11Q.01	64	NA	1988	Endometrial Cancer	Uterine Endometrioid Carcinoma	Stage IIIA	NA	NA	NA	702	0	NA	32.06	0:DiseaseFree	NA	NA	NA	NA	2002-11-11	0.112	G1	161	Endometrioid endometrial adenocarcinoma	NA	NA	NA	No	No	NA	NA	C54.1	8380-03-01	C54.1	YES	2008	NO	NA	0	NA	NA	0	8	NA	NA	NA	Post (prior bilateral ovariectomy OR >12 mo since LMP with no prior hysterectomy)
168	ucec_tcga	TCGA-B5-A11R	TCGA.B5.A11R.01	51	NA	1988	Endometrial Cancer	Uterine Endometrioid Carcinoma	Stage II	NA	NA	NA	734	0	NA	77.17	0:DiseaseFree	NA	NA	NA	NA	2/22/11	0.3046	G3	168	Endometrioid endometrial adenocarcinoma	NA	NA	NA	No	No	NA	NA	C54.1	8380-03-01	C54.1	YES	2008	NO	NA	12	NA	NA	0	6	NA	NA	0	Post (prior bilateral ovariectomy OR >12 mo since LMP with no prior hysterectomy)
169	ucec_tcga	TCGA-B5-A11S	TCGA.B5.A11S.01	63	NA	2009	Endometrial Cancer	Uterine Endometrioid Carcinoma	Stage IA	NA	NA	NA	615	0	NA	1.35	1:Recurred/Progressed	NA	NA	NA	NA	2/22/11	0.1509	G2	157	Endometrioid endometrial adenocarcinoma	NA	NA	NA	No	No	NA	NA	C54.1	8380-03-01	C54.1	YES	2009	NO	NA	2	NA	NA	0	28	NA	NA	0	Post (prior bilateral ovariectomy OR >12 mo since LMP with no prior hysterectomy)
170	ucec_tcga	TCGA-B5-A11U	TCGA.B5.A11U.01	74	NA	2009	Endometrial Cancer	Uterine Endometrioid Carcinoma	Stage IVB	NA	NA	NA	371	0	NA	16.72	0:DiseaseFree	NA	NA	NA	NA	2/22/11	0.0001	G3	152	Endometrioid endometrial adenocarcinoma	NA	NA	NA	No	No	NA	NA	C54.1	8380-03-01	C54.1	YES	2009	NO	NA	NA	NA	NA	0	NA	NA	NA	NA	Post (prior bilateral ovariectomy OR >12 mo since LMP with no prior hysterectomy)
171	ucec_tcga	TCGA-B5-A11V	TCGA.B5.A11V.01	64	NA	2009	Endometrial Cancer	Uterine Endometrioid Carcinoma	Stage IA	NA	NA	NA	294	0	NA	19.55	0:DiseaseFree	NA	NA	NA	NA	2003-04-11	0.1219	G1	157	Endometrioid endometrial adenocarcinoma	NA	NA	NA	No	No	NA	NA	C54.1	8380-03-01	C54.1	YES	2010	NO	NA	0	NA	NA	0	3	NA	NA	0	Post (prior bilateral ovariectomy OR >12 mo since LMP with no prior hysterectomy)
172	ucec_tcga	TCGA-B5-A11W	TCGA.B5.A11W.01	61	NA	2009	Endometrial Cancer	Uterine Endometrioid Carcinoma	Stage IB	NA	NA	NA	258	0	NA	19.48	0:DiseaseFree	NA	NA	NA	NA	2003-04-11	0.0009	G2	163	Endometrioid endometrial adenocarcinoma	NA	NA	NA	No	No	NA	NA	C54.1	8380-03-01	C54.1	YES	2010	NO	NA	0	NA	NA	0	17	NA	NA	0	Post (prior bilateral ovariectomy OR >12 mo since LMP with no prior hysterectomy)
173	ucec_tcga	TCGA-B5-A11X	TCGA.B5.A11X.01	66	NA	2009	Endometrial Cancer	Uterine Endometrioid Carcinoma	Stage IIIC2	NA	NA	NA	246	0	NA	13.04	1:Recurred/Progressed	NA	NA	NA	NA	2003-08-11	NA	G3	160	Endometrioid endometrial adenocarcinoma	NA	NA	NA	No	No	NA	NA	C54.1	8020-03-01	C54.1	YES	2010	NO	NA	5	NA	NA	5	5	NA	NA	1	Post (prior bilateral ovariectomy OR >12 mo since LMP with no prior hysterectomy)
174	ucec_tcga	TCGA-B5-A11Y	TCGA.B5.A11Y.01	59	NA	2009	Endometrial Cancer	Uterine Endometrioid Carcinoma	Stage IB	NA	NA	NA	244	0	NA	18.4	0:DiseaseFree	NA	NA	NA	NA	2003-11-11	0	G1	162	Endometrioid endometrial adenocarcinoma	NA	NA	NA	No	No	NA	NA	C54.1	8382-03-01	C54.1	YES	2010	NO	NA	NA	NA	NA	NA	8	NA	NA	0	Post (prior bilateral ovariectomy OR >12 mo since LMP with no prior hysterectomy)
175	ucec_tcga	TCGA-B5-A11Z	TCGA.B5.A11Z.01	61	NA	2009	Endometrial Cancer	Uterine Endometrioid Carcinoma	Stage IA	NA	NA	NA	213	0	NA	17.35	0:DiseaseFree	NA	NA	NA	NA	3/22/11	0.0343	G1	172	Endometrioid endometrial adenocarcinoma	NA	NA	NA	No	No	NA	NA	C54.1	8380-03-01	C54.1	YES	2010	NO	NA	0	NA	NA	NA	0	NA	NA	NA	Post (prior bilateral ovariectomy OR >12 mo since LMP with no prior hysterectomy)
176	ucec_tcga	TCGA-B5-A121	TCGA.B5.A121.01	57	NA	2009	Endometrial Cancer	Uterine Endometrioid Carcinoma	Stage IIIA	NA	NA	NA	188	0	NA	16.56	0:DiseaseFree	NA	NA	NA	NA	3/23/11	0.0001	G1	165	Endometrioid endometrial adenocarcinoma	NA	NA	NA	No	No	NA	NA	C54.1	8380-03-01	C54.1	YES	2010	NO	NA	0	NA	NA	0	0	NA	NA	0	Post (prior bilateral ovariectomy OR >12 mo since LMP with no prior hysterectomy)
177	ucec_tcga	TCGA-B5-A1MR	TCGA.B5.A1MR.01	65	NA	1988	Endometrial Cancer	Uterine Endometrioid Carcinoma	Stage IIIA	NA	NA	NA	5556	0	NA	225.33	0:DiseaseFree	NA	NA	NA	NA	7/19/11	0.0499	G3	NA	Endometrioid endometrial adenocarcinoma	NA	NA	NA	No	No	NA	NA	C54.1	8380-03-01	C54.1	YES	1995	NO	NA	7	NA	NA	0	15	NA	NA	0	Post (prior bilateral ovariectomy OR >12 mo since LMP with no prior hysterectomy)
178	ucec_tcga	TCGA-B5-A1MV	TCGA.B5.A1MV.01	84	NA	2009	Endometrial Cancer	Uterine Endometrioid Carcinoma	Stage IA	NA	NA	NA	226	0	NA	51.41	0:DiseaseFree	NA	NA	NA	NA	2/15/12	0.1008	G2	151	Endometrioid endometrial adenocarcinoma	NA	NA	NA	No	No	NA	NA	C54.1	8380-03-01	C54.1	YES	2010	NO	NA	7	NA	NA	0	19	NA	NA	0	Post (prior bilateral ovariectomy OR >12 mo since LMP with no prior hysterectomy)
179	ucec_tcga	TCGA-B5-A1MW	TCGA.B5.A1MW.01	55	NA	2009	Endometrial Cancer	Uterine Endometrioid Carcinoma	Stage IA	NA	NA	NA	148	0	NA	10.22	1:Recurred/Progressed	NA	NA	NA	NA	2/16/12	0.0499	G3	163	Endometrioid endometrial adenocarcinoma	NA	NA	NA	No	No	NA	NA	C54.1	8380-03-01	C54.1	YES	2010	NO	NA	8	NA	NA	0	31	NA	NA	0	Post (prior bilateral ovariectomy OR >12 mo since LMP with no prior hysterectomy)
180	ucec_tcga	TCGA-B5-A1MX	TCGA.B5.A1MX.01	47	NA	2009	Endometrial Cancer	Uterine Endometrioid Carcinoma	Stage IB	NA	NA	NA	103	0	NA	48.39	0:DiseaseFree	NA	NA	NA	NA	2/16/12	0.0008	G3	152	Endometrioid endometrial adenocarcinoma	NA	NA	NA	No	No	NA	NA	C54.1	8380-03-01	C54.1	YES	2010	NO	NA	2	NA	NA	0	14	NA	NA	0	Pre (<6 months since LMP AND no prior bilateral ovariectomy AND not on estrogen replacement)
181	ucec_tcga	TCGA-B5-A1MZ	TCGA.B5.A1MZ.01	54	NA	2009	Endometrial Cancer	Uterine Endometrioid Carcinoma	Stage IA	NA	NA	NA	114	0	NA	20.14	1:Recurred/Progressed	NA	NA	NA	NA	2/22/12	0.0341	G1	166	Endometrioid endometrial adenocarcinoma	NA	NA	NA	No	No	NA	NA	C54.1	8380-03-01	C54.1	YES	2010	NO	NA	NA	NA	NA	NA	32	NA	NA	0	Indeterminate (neither Pre or Postmenopausal)
182	ucec_tcga	TCGA-B5-A3F9	TCGA.B5.A3F9.01	56	NA	1988	Endometrial Cancer	Uterine Endometrioid Carcinoma	Stage IB	NA	NA	NA	3159	0	NA	136.5	0:DiseaseFree	NA	NA	NA	NA	3/19/12	0.0636	G3	166	Endometrioid endometrial adenocarcinoma	NA	NA	NA	No	No	NA	NA	C54.1	8380-03-01	C54.1	YES	2003	NO	NA	0	NA	NA	NA	0	NA	NA	NA	Post (prior bilateral ovariectomy OR >12 mo since LMP with no prior hysterectomy)
183	ucec_tcga	TCGA-B5-A3FA	TCGA.B5.A3FA.01	73	NA	1988	Endometrial Cancer	Uterine Endometrioid Carcinoma	Stage IC	NA	NA	NA	2679	0	NA	96.22	0:DiseaseFree	NA	NA	NA	NA	3/19/12	0.0003	G3	158	Endometrioid endometrial adenocarcinoma	NA	NA	NA	No	No	NA	NA	C54.1	8380-03-01	C54.1	YES	2004	NO	NA	2	NA	NA	0	11	NA	NA	0	Post (prior bilateral ovariectomy OR >12 mo since LMP with no prior hysterectomy)
184	ucec_tcga	TCGA-B5-A3FB	TCGA.B5.A3FB.01	73	NA	1988	Endometrial Cancer	Uterine Endometrioid Carcinoma	Stage IB	NA	NA	NA	2066	0	NA	93.43	0:DiseaseFree	NA	NA	NA	NA	3/23/12	0.0111	G3	170	Endometrioid endometrial adenocarcinoma	NA	NA	NA	No	No	NA	NA	C54.1	8380-03-01	C54.1	YES	2006	NO	NA	0	NA	NA	NA	33	NA	NA	0	Post (prior bilateral ovariectomy OR >12 mo since LMP with no prior hysterectomy)
185	ucec_tcga	TCGA-B5-A3FC	TCGA.B5.A3FC.01	53	NA	1988	Endometrial Cancer	Uterine Endometrioid Carcinoma	Stage II	NA	NA	NA	1814	0	NA	71.78	0:DiseaseFree	NA	NA	NOT HISPANIC OR LATINO	NA	3/23/12	0.0043	G3	169	Endometrioid endometrial adenocarcinoma	NA	NA	NA	No	No	NA	NA	C54.1	8380-03-01	C54.1	YES	2006	NO	NA	0	NA	NA	NA	0	NA	NA	NA	Post (prior bilateral ovariectomy OR >12 mo since LMP with no prior hysterectomy)
186	ucec_tcga	TCGA-B5-A3FD	TCGA.B5.A3FD.01	70	NA	2009	Endometrial Cancer	Uterine Endometrioid Carcinoma	Stage IA	NA	NA	NA	679	0	NA	32.59	1:Recurred/Progressed	NA	NA	NA	NA	3/26/12	0.7669	G3	174	Endometrioid endometrial adenocarcinoma	NA	NA	NA	No	No	NA	NA	C54.1	8380-03-01	C54.1	YES	2009	NO	NA	7	NA	NA	0	34	NA	NA	0	Indeterminate (neither Pre or Postmenopausal)
187	ucec_tcga	TCGA-B5-A3FH	TCGA.B5.A3FH.01	74	NA	2009	Endometrial Cancer	Uterine Endometrioid Carcinoma	Stage IA	NA	NA	NA	97	0	NA	27.63	0:DiseaseFree	NA	NA	NA	NA	3/23/12	0.0477	G3	160	Endometrioid endometrial adenocarcinoma	NA	NA	NA	No	No	NA	NA	C54.1	8380-03-01	C54.1	YES	2011	NO	NA	9	NA	NA	0	17	NA	NA	0	Post (prior bilateral ovariectomy OR >12 mo since LMP with no prior hysterectomy)
188	ucec_tcga	TCGA-B5-A5OC	TCGA.B5.A5OC.01	71	NA	2009	Endometrial Cancer	Uterine Endometrioid Carcinoma	Stage IIIB	NA	NA	NA	732	0	NA	41.03	0:DiseaseFree	NA	NA	NA	NA	8/20/13	0.0796	G3	NA	Endometrioid endometrial adenocarcinoma	NA	NA	NA	No	No	NA	NA	C54.1	8380-03-01	C54.1	YES	2011	NO	NA	NA	NA	NA	NA	NA	NA	NA	NA	NA
189	ucec_tcga	TCGA-BG-A0LW	TCGA.BG.A0LW.01	47	NA	2009	Endometrial Cancer	Uterine Endometrioid Carcinoma	Stage IA	NA	NA	NA	107	0	NA	18.59	0:DiseaseFree	NA	NA	NOT HISPANIC OR LATINO	NA	2012-01-10	0.0001	G2	157	Endometrioid endometrial adenocarcinoma	NA	NA	NA	No	No	NA	NA	C54.1	8380-03-01	C54.1	YES	2010	NO	NA	0	NA	NA	NA	6	0	0	0	Indeterminate (neither Pre or Postmenopausal)
190	ucec_tcga	TCGA-BG-A0LX	TCGA.BG.A0LX.01	57	NA	2009	Endometrial Cancer	Uterine Endometrioid Carcinoma	Stage IB	NA	NA	NA	120	0	NA	20.17	0:DiseaseFree	NA	NA	NOT HISPANIC OR LATINO	NA	2012-01-10	0.0811	G2	170	Endometrioid endometrial adenocarcinoma	NA	NA	NA	No	No	NA	NA	C54.1	8380-03-01	C54.1	YES	2010	NO	NA	7	0	0	0	15	0	0	0	Post (prior bilateral ovariectomy OR >12 mo since LMP with no prior hysterectomy)
191	ucec_tcga	TCGA-BG-A0M0	TCGA.BG.A0M0.01	66	NA	2009	Endometrial Cancer	Uterine Endometrioid Carcinoma	Stage IA	NA	NA	NA	147	0	NA	19.32	0:DiseaseFree	NA	NA	NOT HISPANIC OR LATINO	NA	2012-01-10	0.1187	G1	165	Endometrioid endometrial adenocarcinoma	NA	NA	NA	No	No	NA	NA	C54.1	8380-03-01	C54.1	YES	2010	NO	NA	0	NA	NA	NA	1	0	0	0	Post (prior bilateral ovariectomy OR >12 mo since LMP with no prior hysterectomy)
192	ucec_tcga	TCGA-BG-A0M2	TCGA.BG.A0M2.01	62	NA	2009	Endometrial Cancer	Uterine Endometrioid Carcinoma	Stage IB	NA	NA	NA	185	0	NA	20.93	0:DiseaseFree	NA	NA	NOT HISPANIC OR LATINO	NA	2012-01-10	0.3315	G2	168	Endometrioid endometrial adenocarcinoma	NA	NA	NA	No	No	NA	NA	C54.1	8380-03-01	C54.1	YES	2009	NO	NA	1	0	0	0	8	0	0	0	Post (prior bilateral ovariectomy OR >12 mo since LMP with no prior hysterectomy)
193	ucec_tcga	TCGA-BG-A0M3	TCGA.BG.A0M3.01	74	NA	1988	Endometrial Cancer	Uterine Endometrioid Carcinoma	Stage IB	NA	NA	NA	597	0	NA	35.18	0:DiseaseFree	NA	NA	NOT HISPANIC OR LATINO	NA	2012-01-10	0.1516	G2	160	Endometrioid endometrial adenocarcinoma	NA	NA	NA	No	No	NA	NA	C54.1	8380-03-01	C54.1	YES	2008	NO	NA	5	0	0	0	12	0	0	0	Post (prior bilateral ovariectomy OR >12 mo since LMP with no prior hysterectomy)
194	ucec_tcga	TCGA-BG-A0M4	TCGA.BG.A0M4.01	60	NA	1988	Endometrial Cancer	Uterine Endometrioid Carcinoma	Stage IA	NA	NA	NA	643	0	NA	71.19	0:DiseaseFree	NA	NA	NOT HISPANIC OR LATINO	NA	2012-01-10	0.1939	G3	178	Endometrioid endometrial adenocarcinoma	NA	NA	NA	No	No	NA	NA	C54.1	8380-03-01	C54.1	YES	2008	NO	NA	3	0	0	0	14	0	0	0	Post (prior bilateral ovariectomy OR >12 mo since LMP with no prior hysterectomy)
195	ucec_tcga	TCGA-BG-A0M7	TCGA.BG.A0M7.01	60	NA	1988	Endometrial Cancer	Uterine Endometrioid Carcinoma	Stage IIIC1	NA	NA	NA	659	0	NA	63.63	0:DiseaseFree	NA	NA	NOT HISPANIC OR LATINO	NA	2012-01-10	0.0001	G2	160	Endometrioid endometrial adenocarcinoma	NA	NA	NA	No	No	NA	NA	C54.1	8380-03-01	C54.1	YES	2008	NO	NA	NA	NA	NA	NA	NA	NA	NA	NA	Post (prior bilateral ovariectomy OR >12 mo since LMP with no prior hysterectomy)
196	ucec_tcga	TCGA-BG-A0M8	TCGA.BG.A0M8.01	50	NA	1988	Endometrial Cancer	Uterine Endometrioid Carcinoma	Stage IA	NA	NA	NA	734	0	NA	66.36	0:DiseaseFree	NA	NA	NOT HISPANIC OR LATINO	NA	2012-08-10	0.308	G3	160	Endometrioid endometrial adenocarcinoma	NA	NA	NA	No	Yes	NA	NA	C54.1	8380-03-01	C54.1	YES	2008	NO	NA	0	NA	NA	NA	0	NA	NA	NA	Indeterminate (neither Pre or Postmenopausal)
197	ucec_tcga	TCGA-BG-A0M9	TCGA.BG.A0M9.01	73	NA	1988	Endometrial Cancer	Uterine Endometrioid Carcinoma	Stage IB	NA	NA	NA	772	0	NA	74.57	0:DiseaseFree	NA	NA	NOT HISPANIC OR LATINO	NA	2012-08-10	0.0498	G2	160	Endometrioid endometrial adenocarcinoma	NA	NA	NA	No	No	NA	NA	C54.1	8380-03-01	C54.1	YES	2008	NO	NA	4	0	0	0	5	0	0	0	Post (prior bilateral ovariectomy OR >12 mo since LMP with no prior hysterectomy)
198	ucec_tcga	TCGA-BG-A0MA	TCGA.BG.A0MA.01	60	NA	1988	Endometrial Cancer	Uterine Endometrioid Carcinoma	Stage IB	NA	NA	NA	805	0	NA	2.3	1:Recurred/Progressed	NA	NA	NOT HISPANIC OR LATINO	NA	2012-08-10	0.0499	G3	170	Endometrioid endometrial adenocarcinoma	NA	NA	NA	No	No	NA	NA	C54.1	8380-03-01	C54.1	YES	2008	NO	NA	6	0	0	0	10	0	0	0	Post (prior bilateral ovariectomy OR >12 mo since LMP with no prior hysterectomy)
199	ucec_tcga	TCGA-BG-A0MC	TCGA.BG.A0MC.01	74	NA	1988	Endometrial Cancer	Uterine Endometrioid Carcinoma	Stage IA	NA	NA	NA	779	0	NA	41.49	0:DiseaseFree	NA	NA	NOT HISPANIC OR LATINO	NA	2012-08-10	0.0296	G1	155	Endometrioid endometrial adenocarcinoma	NA	NA	NA	No	No	NA	NA	C54.1	8380-03-01	C54.1	YES	2008	NO	NA	0	NA	NA	NA	0	NA	NA	NA	Post (prior bilateral ovariectomy OR >12 mo since LMP with no prior hysterectomy)
200	ucec_tcga	TCGA-BG-A0MG	TCGA.BG.A0MG.01	73	NA	1988	Endometrial Cancer	Uterine Endometrioid Carcinoma	Stage IA	NA	NA	NA	980	0	NA	48.52	0:DiseaseFree	NA	NA	NOT HISPANIC OR LATINO	NA	2012-08-10	0.0938	G1	160	Endometrioid endometrial adenocarcinoma	NA	NA	NA	No	No	NA	NA	C54.1	8380-03-01	C54.1	YES	2007	NO	NA	2	0	0	0	5	0	0	0	Post (prior bilateral ovariectomy OR >12 mo since LMP with no prior hysterectomy)
201	ucec_tcga	TCGA-BG-A0MH	TCGA.BG.A0MH.01	61	NA	1988	Endometrial Cancer	Uterine Endometrioid Carcinoma	Stage IC	NA	NA	NA	1000	0	NA	63.4	0:DiseaseFree	NA	NA	NA	NA	2009-08-11	NA	G2	154	Endometrioid endometrial adenocarcinoma	NA	NA	NA	No	No	NA	NA	C54.1	8380-03-01	C54.1	YES	2007	NO	NA	NA	NA	NA	NA	8	0	NA	NA	Post (prior bilateral ovariectomy OR >12 mo since LMP with no prior hysterectomy)
202	ucec_tcga	TCGA-BG-A0MI	TCGA.BG.A0MI.01	83	NA	1988	Endometrial Cancer	Uterine Endometrioid Carcinoma	Stage IA	NA	NA	NA	1014	0	NA	NA	NA	NA	NA	NOT HISPANIC OR LATINO	NA	2012-08-10	0	G2	165	Endometrioid endometrial adenocarcinoma	NA	NA	NA	No	No	NA	NA	C54.1	8380-03-01	C54.1	YES	2007	NO	NA	2	0	0	0	13	0	0	0	Post (prior bilateral ovariectomy OR >12 mo since LMP with no prior hysterectomy)
203	ucec_tcga	TCGA-BG-A0MK	TCGA.BG.A0MK.01	52	NA	1995	Endometrial Cancer	Uterine Endometrioid Carcinoma	Stage IIB	NA	NA	NA	1399	0	NA	NA	NA	NA	NA	NOT HISPANIC OR LATINO	NA	3/29/12	0.0002	G3	NA	Endometrioid endometrial adenocarcinoma	NA	NA	NA	No	No	NA	NA	C54.1	8380-03-01	C54.1	YES	2006	NO	NA	NA	NA	NA	NA	NA	NA	NA	NA	Pre (<6 months since LMP AND no prior bilateral ovariectomy AND not on estrogen replacement)
204	ucec_tcga	TCGA-BG-A0MO	TCGA.BG.A0MO.01	63	NA	1988	Endometrial Cancer	Uterine Endometrioid Carcinoma	Stage IA	NA	NA	NA	854	0	NA	43	0:DiseaseFree	NA	NA	NOT HISPANIC OR LATINO	NA	2012-09-10	0.0433	G1	160	Endometrioid endometrial adenocarcinoma	NA	NA	NA	No	No	NA	NA	C54.1	8380-03-01	C54.1	YES	2008	NO	NA	NA	NA	NA	NA	NA	NA	NA	NA	Post (prior bilateral ovariectomy OR >12 mo since LMP with no prior hysterectomy)
205	ucec_tcga	TCGA-BG-A0MQ	TCGA.BG.A0MQ.01	71	NA	1988	Endometrial Cancer	Uterine Endometrioid Carcinoma	Stage IA	NA	NA	NA	692	0	NA	59.69	0:DiseaseFree	NA	NA	NOT HISPANIC OR LATINO	NA	2012-09-10	0.0493	G1	165	Endometrioid endometrial adenocarcinoma	NA	NA	NA	No	No	NA	NA	C54.1	8380-03-01	C54.1	YES	2008	NO	NA	NA	NA	NA	NA	NA	NA	NA	NA	Post (prior bilateral ovariectomy OR >12 mo since LMP with no prior hysterectomy)
206	ucec_tcga	TCGA-BG-A0MS	TCGA.BG.A0MS.01	53	NA	2009	Endometrial Cancer	Uterine Endometrioid Carcinoma	Stage IIIC1	NA	NA	NA	420	0	NA	61.83	0:DiseaseFree	NA	NA	NOT HISPANIC OR LATINO	NA	2012-09-10	0.1663	G3	160	Endometrioid endometrial adenocarcinoma	NA	NA	NA	No	Yes	NA	NA	C54.1	8380-03-01	C54.1	YES	2009	NO	NA	NA	NA	NA	NA	NA	NA	NA	NA	Post (prior bilateral ovariectomy OR >12 mo since LMP with no prior hysterectomy)
207	ucec_tcga	TCGA-BG-A0MT	TCGA.BG.A0MT.01	64	NA	2009	Endometrial Cancer	Uterine Endometrioid Carcinoma	Stage IA	NA	NA	NA	344	0	NA	18.56	1:Recurred/Progressed	NA	NA	NOT HISPANIC OR LATINO	NA	2012-09-10	0.1556	G2	168	Endometrioid endometrial adenocarcinoma	NA	NA	NA	No	No	NA	NA	C54.1	8380-03-01	C54.1	YES	2009	NO	NA	NA	NA	NA	NA	NA	NA	NA	NA	Post (prior bilateral ovariectomy OR >12 mo since LMP with no prior hysterectomy)
208	ucec_tcga	TCGA-BG-A0MU	TCGA.BG.A0MU.01	78	NA	2009	Endometrial Cancer	Uterine Endometrioid Carcinoma	Stage IIIA	NA	NA	NA	121	0	NA	20.27	0:DiseaseFree	NA	NA	NOT HISPANIC OR LATINO	NA	2012-09-10	0.0495	G1	152	Endometrioid endometrial adenocarcinoma	NA	NA	NA	No	No	NA	NA	C54.1	8380-03-01	C54.1	YES	2010	NO	NA	1	0	0	0	8	0	0	0	Post (prior bilateral ovariectomy OR >12 mo since LMP with no prior hysterectomy)
209	ucec_tcga	TCGA-BG-A0RY	TCGA.BG.A0RY.01	68	NA	2009	Endometrial Cancer	Uterine Endometrioid Carcinoma	Stage IB	NA	NA	NA	49	0	NA	15.41	0:DiseaseFree	NA	NA	NOT HISPANIC OR LATINO	NA	2012-09-10	0.3342	G2	170	Endometrioid endometrial adenocarcinoma	NA	NA	NA	No	No	NA	NA	C54.1	8380-03-01	C54.1	YES	2010	NO	NA	0	0	0	0	9	0	0	0	Post (prior bilateral ovariectomy OR >12 mo since LMP with no prior hysterectomy)
210	ucec_tcga	TCGA-BG-A0VT	TCGA.BG.A0VT.01	56	NA	2009	Endometrial Cancer	Uterine Endometrioid Carcinoma	Stage IIIA	NA	NA	NA	87	0	NA	51.51	0:DiseaseFree	NA	NA	NOT HISPANIC OR LATINO	NA	3/16/11	0.0492	G2	170	Endometrioid endometrial adenocarcinoma	NA	NA	NA	No	No	NA	NA	C54.1	8380-03-01	C54.1	YES	2010	NO	NA	3	0	NA	NA	3	0	NA	NA	Pre (<6 months since LMP AND no prior bilateral ovariectomy AND not on estrogen replacement)
211	ucec_tcga	TCGA-BG-A0VV	TCGA.BG.A0VV.01	53	NA	2009	Endometrial Cancer	Uterine Endometrioid Carcinoma	Stage IA	NA	NA	NA	217	0	NA	51.02	0:DiseaseFree	NA	NA	NOT HISPANIC OR LATINO	NA	3/16/11	0.0342	G1	162	Endometrioid endometrial adenocarcinoma	NA	NA	NA	No	No	NA	NA	C54.1	8380-03-01	C54.1	YES	2010	NO	NA	2	0	NA	NA	6	0	NA	NA	Pre (<6 months since LMP AND no prior bilateral ovariectomy AND not on estrogen replacement)
212	ucec_tcga	TCGA-BG-A0VW	TCGA.BG.A0VW.01	77	NA	2009	Endometrial Cancer	Uterine Endometrioid Carcinoma	Stage IA	NA	NA	NA	246	0	NA	51.97	0:DiseaseFree	NA	NA	NOT HISPANIC OR LATINO	NA	3/16/11	0.0117	G1	157	Endometrioid endometrial adenocarcinoma	NA	NA	NA	No	No	NA	NA	C54.1	8380-03-01	C54.1	YES	2010	NO	NA	2	0	NA	NA	10	0	NA	NA	Post (prior bilateral ovariectomy OR >12 mo since LMP with no prior hysterectomy)
213	ucec_tcga	TCGA-BG-A0VX	TCGA.BG.A0VX.01	58	NA	1988	Endometrial Cancer	Uterine Endometrioid Carcinoma	Stage IB	NA	NA	NA	729	0	NA	34.26	0:DiseaseFree	NA	NA	NOT HISPANIC OR LATINO	NA	3/16/11	0	G1	152	Endometrioid endometrial adenocarcinoma	NA	NA	NA	No	No	NA	NA	C54.1	8380-03-01	C54.1	YES	2008	NO	NA	NA	NA	NA	NA	NA	NA	NA	NA	Post (prior bilateral ovariectomy OR >12 mo since LMP with no prior hysterectomy)
214	ucec_tcga	TCGA-BG-A0VZ	TCGA.BG.A0VZ.01	58	NA	1988	Endometrial Cancer	Uterine Endometrioid Carcinoma	Stage IIIA	NA	NA	NA	876	0	NA	52.6	0:DiseaseFree	NA	NA	NOT HISPANIC OR LATINO	NA	3/17/11	0.0026	G1	165	Endometrioid endometrial adenocarcinoma	NA	NA	NA	No	No	NA	NA	C54.1	8380-03-01	C54.1	YES	2008	NO	NA	NA	NA	NA	NA	NA	NA	NA	NA	Post (prior bilateral ovariectomy OR >12 mo since LMP with no prior hysterectomy)
215	ucec_tcga	TCGA-BG-A0W1	TCGA.BG.A0W1.01	89	NA	1988	Endometrial Cancer	Uterine Endometrioid Carcinoma	Stage II	NA	NA	NA	1014	0	NA	52.79	0:DiseaseFree	NA	NA	NOT HISPANIC OR LATINO	NA	3/18/11	0.1698	G2	130	Endometrioid endometrial adenocarcinoma	NA	NA	NA	No	No	NA	NA	C54.1	8380-03-01	C54.1	YES	2007	NO	NA	NA	NA	NA	NA	11	0	NA	NA	Post (prior bilateral ovariectomy OR >12 mo since LMP with no prior hysterectomy)
216	ucec_tcga	TCGA-BG-A0W2	TCGA.BG.A0W2.01	57	NA	1988	Endometrial Cancer	Uterine Endometrioid Carcinoma	Stage IA	NA	NA	NA	1073	0	NA	56.54	0:DiseaseFree	NA	NA	NA	NA	3/18/11	0.0465	G1	165	Endometrioid endometrial adenocarcinoma	NA	NA	NA	No	No	NA	NA	C54.1	8380-03-01	C54.1	YES	2007	NO	NA	0	NA	NA	NA	0	NA	NA	NA	Post (prior bilateral ovariectomy OR >12 mo since LMP with no prior hysterectomy)
217	ucec_tcga	TCGA-BG-A0YU	TCGA.BG.A0YU.01	37	NA	2009	Endometrial Cancer	Uterine Endometrioid Carcinoma	Stage IA	NA	NA	NA	166	0	NA	14.82	0:DiseaseFree	NA	NA	NOT HISPANIC OR LATINO	NA	3/16/11	0.0495	G1	157	Endometrioid endometrial adenocarcinoma	NA	NA	NA	No	No	NA	NA	C54.1	8380-03-01	C54.1	YES	2010	NO	NA	NA	NA	NA	NA	NA	NA	NA	NA	Pre (<6 months since LMP AND no prior bilateral ovariectomy AND not on estrogen replacement)
218	ucec_tcga	TCGA-BG-A186	TCGA.BG.A186.01	61	NA	2009	Endometrial Cancer	Uterine Endometrioid Carcinoma	Stage IIIA	NA	NA	NA	104	0	NA	13.76	0:DiseaseFree	NA	NA	NOT HISPANIC OR LATINO	NA	5/13/11	0.0496	G2	162	Endometrioid endometrial adenocarcinoma	NA	NA	NA	No	No	NA	NA	C54.1	8380-03-01	C54.1	YES	2010	NO	NA	6	0	NA	NA	23	0	NA	NA	NA
219	ucec_tcga	TCGA-BG-A187	TCGA.BG.A187.01	65	NA	2009	Endometrial Cancer	Uterine Endometrioid Carcinoma	Stage IB	NA	NA	NA	97	0	NA	14.72	0:DiseaseFree	NA	NA	NOT HISPANIC OR LATINO	NA	5/16/11	0.0465	G2	160	Endometrioid endometrial adenocarcinoma	NA	NA	NA	No	No	NA	NA	C54.1	8380-03-01	C54.1	YES	2010	NO	NA	3	NA	NA	NA	4	0	NA	NA	NA
220	ucec_tcga	TCGA-BG-A18A	TCGA.BG.A18A.01	74	NA	2009	Endometrial Cancer	Uterine Endometrioid Carcinoma	Stage IA	NA	NA	NA	146	0	NA	13.99	0:DiseaseFree	NA	NA	NOT HISPANIC OR LATINO	NA	5/19/11	0.0464	G1	162	Endometrioid endometrial adenocarcinoma	NA	NA	NA	No	No	NA	NA	C54.1	8380-03-01	C54.1	YES	2010	NO	NA	2	0	NA	NA	11	0	NA	NA	Post (prior bilateral ovariectomy OR >12 mo since LMP with no prior hysterectomy)
221	ucec_tcga	TCGA-BG-A18B	TCGA.BG.A18B.01	53	NA	2009	Endometrial Cancer	Uterine Endometrioid Carcinoma	Stage I	NA	NA	NA	56	0	NA	15.44	0:DiseaseFree	NA	NA	NOT HISPANIC OR LATINO	NA	5/19/11	0.0005	G2	163	Endometrioid endometrial adenocarcinoma	NA	NA	NA	No	No	NA	NA	C54.1	8380-03-01	C54.1	YES	2010	NO	NA	0	NA	NA	NA	5	0	NA	NA	Peri (6-12 months since last menstrual period)
222	ucec_tcga	TCGA-BG-A18C	TCGA.BG.A18C.01	72	NA	2009	Endometrial Cancer	Uterine Endometrioid Carcinoma	Stage IA	NA	NA	NA	52	0	NA	15.44	0:DiseaseFree	NA	NA	NOT HISPANIC OR LATINO	NA	5/27/11	0.8304	G2	163	Endometrioid endometrial adenocarcinoma	NA	NA	NA	No	No	NA	NA	C54.1	8380-03-01	C54.1	YES	2010	NO	NA	5	0	NA	NA	25	0	NA	NA	NA
223	ucec_tcga	TCGA-BG-A220	TCGA.BG.A220.01	69	NA	2009	Endometrial Cancer	Uterine Endometrioid Carcinoma	Stage IA	NA	NA	NA	110	0	NA	14.26	0:DiseaseFree	NA	NA	NOT HISPANIC OR LATINO	NA	9/28/11	0	G3	NA	Endometrioid endometrial adenocarcinoma	NA	NA	NA	No	Yes	NA	NA	C54.1	8380-03-01	C54.1	YES	2010	NO	NA	0	NA	NA	NA	0	NA	NA	NA	NA
224	ucec_tcga	TCGA-BG-A221	TCGA.BG.A221.01	84	NA	2009	Endometrial Cancer	Uterine Endometrioid Carcinoma	Stage IB	NA	NA	NA	99	0	NA	1.81	0:DiseaseFree	NA	NA	NOT HISPANIC OR LATINO	NA	9/28/11	0.1407	G3	157	Endometrioid endometrial adenocarcinoma	NA	NA	NA	No	Yes	NA	NA	C54.1	8380-03-01	C54.1	YES	2010	NO	NA	3	0	NA	NA	15	0	NA	NA	Post (prior bilateral ovariectomy OR >12 mo since LMP with no prior hysterectomy)
225	ucec_tcga	TCGA-BG-A222	TCGA.BG.A222.01	49	NA	2009	Endometrial Cancer	Uterine Endometrioid Carcinoma	Stage IA	NA	NA	NA	50	0	NA	9.56	0:DiseaseFree	NA	NA	NOT HISPANIC OR LATINO	NA	9/28/11	0.0443	G3	167	Endometrioid endometrial adenocarcinoma	NA	NA	NA	No	No	NA	NA	C54.1	8380-03-01	C54.1	YES	2011	NO	NA	7	0	NA	NA	25	0	NA	NA	NA
226	ucec_tcga	TCGA-BG-A2AD	TCGA.BG.A2AD.01	63	NA	2009	Endometrial Cancer	Uterine Endometrioid Carcinoma	Stage IIIB	NA	NA	NA	45	0	NA	20.01	0:DiseaseFree	NA	NA	NOT HISPANIC OR LATINO	NA	9/28/11	0.0016	G3	160	Endometrioid endometrial adenocarcinoma	NA	NA	NA	No	No	NA	NA	C54.1	8380-03-01	C54.1	YES	2011	NO	NA	8	0	NA	NA	18	0	NA	NA	Post (prior bilateral ovariectomy OR >12 mo since LMP with no prior hysterectomy)
227	ucec_tcga	TCGA-BG-A2AE	TCGA.BG.A2AE.01	57	NA	2009	Endometrial Cancer	Uterine Endometrioid Carcinoma	Stage IB	NA	NA	NA	50	0	NA	23.69	0:DiseaseFree	NA	NA	NOT HISPANIC OR LATINO	NA	9/28/11	0.238	G3	179	Endometrioid endometrial adenocarcinoma	NA	NA	NA	No	No	NA	NA	C54.1	8441-03-01	C54.1	YES	2011	NO	NA	NA	NA	NA	NA	8	1	NA	NA	Peri (6-12 months since last menstrual period)
228	ucec_tcga	TCGA-BG-A2L7	TCGA.BG.A2L7.01	68	NA	2009	Endometrial Cancer	Uterine Endometrioid Carcinoma	Stage IA	NA	NA	NA	141	0	NA	20.11	0:DiseaseFree	NA	NA	NOT HISPANIC OR LATINO	NA	1/18/12	0.0004	G3	NA	Endometrioid endometrial adenocarcinoma	NA	NA	NA	No	No	NA	NA	C54.1	8380-03-01	C54.1	YES	2011	NO	NA	1	0	NA	NA	15	0	NA	NA	NA
229	ucec_tcga	TCGA-BG-A3EW	TCGA.BG.A3EW.01	62	NA	2009	Endometrial Cancer	Uterine Endometrioid Carcinoma	Stage III	NA	NA	NA	24	0	NA	11.3	0:DiseaseFree	NA	NA	NOT HISPANIC OR LATINO	NA	3/28/12	0.0349	G3	166	Endometrioid endometrial adenocarcinoma	NA	NA	NA	No	No	NA	NA	C54.1	8380-03-01	C54.1	YES	2011	NO	NA	2	0	NA	NA	9	0	NA	NA	Post (prior bilateral ovariectomy OR >12 mo since LMP with no prior hysterectomy)
230	ucec_tcga	TCGA-BK-A0C9	TCGA.BK.A0C9.01	57	NA	NA	Endometrial Cancer	Uterine Endometrioid Carcinoma	Stage IB	NA	NA	NA	192	0	NA	35.87	0:DiseaseFree	NA	NA	NOT HISPANIC OR LATINO	NA	2010-08-10	0.5839	G1	168	Endometrioid endometrial adenocarcinoma	NA	NA	NA	No	No	NA	NA	C54.1	8380-03-01	C54.1	YES	2009	NO	NA	4	0	0	0	18	0	0	0	Post (prior bilateral ovariectomy OR >12 mo since LMP with no prior hysterectomy)
231	ucec_tcga	TCGA-BK-A0CB	TCGA.BK.A0CB.01	60	NA	NA	Endometrial Cancer	Uterine Endometrioid Carcinoma	Stage IIIC	NA	NA	NA	64	0	NA	35.87	0:DiseaseFree	NA	NA	NOT HISPANIC OR LATINO	NA	2010-08-10	0.05	G2	154	Endometrioid endometrial adenocarcinoma	NA	NA	NA	No	No	NA	NA	C54.1	8380-03-01	C54.1	YES	2010	NO	NA	8	2	0	2	13	0	0	0	Post (prior bilateral ovariectomy OR >12 mo since LMP with no prior hysterectomy)
232	ucec_tcga	TCGA-BK-A139	TCGA.BK.A139.01	74	NA	NA	Endometrial Cancer	Uterine Endometrioid Carcinoma	Stage IB	NA	NA	NA	175	0	NA	22.47	1:Recurred/Progressed	NA	FPPP	NOT HISPANIC OR LATINO	NA	2/23/11	0.4547	G3	154	Endometrioid endometrial adenocarcinoma	NA	NA	NA	No	No	NA	NA	C54.1	8380-03-01	C54.1	YES	2010	NO	NA	9	0	0	0	24	0	0	0	Post (prior bilateral ovariectomy OR >12 mo since LMP with no prior hysterectomy)
233	ucec_tcga	TCGA-BK-A13B	TCGA.BK.A13B.01	58	NA	2009	Endometrial Cancer	Uterine Endometrioid Carcinoma	Stage IB	NA	NA	NA	140	0	NA	25.2	1:Recurred/Progressed	NA	NA	NOT HISPANIC OR LATINO	NA	2002-01-12	0.0344	G3	170	Endometrioid endometrial adenocarcinoma	NA	NA	NA	No	No	NA	NA	C54.1	8380-03-01	C54.1	YES	2010	NO	NA	10	NA	NA	0	15	NA	NA	0	Post (prior bilateral ovariectomy OR >12 mo since LMP with no prior hysterectomy)
234	ucec_tcga	TCGA-BK-A13C	TCGA.BK.A13C.01	47	NA	NA	Endometrial Cancer	Uterine Endometrioid Carcinoma	Stage IB	NA	NA	NA	146	0	NA	24.97	0:DiseaseFree	NA	NA	NOT HISPANIC OR LATINO	NA	2/17/11	0.0343	G2	166	Endometrioid endometrial adenocarcinoma	NA	NA	NA	No	No	NA	NA	C54.1	8380-03-01	C54.1	YES	2010	NO	NA	5	0	0	0	25	0	0	0	Peri (6-12 months since last menstrual period)
235	ucec_tcga	TCGA-BK-A4ZD	TCGA.BK.A4ZD.01	42	NA	2009	Endometrial Cancer	Uterine Endometrioid Carcinoma	Stage IA	NA	NA	NA	92	0	NA	16.62	0:DiseaseFree	YES	NA	NOT HISPANIC OR LATINO	NA	2/28/13	0.8106	G3	163	Endometrioid endometrial adenocarcinoma	NO	NA	NA	No	No	NA	YES	C54.1	8380-03-01	C54.1	YES	2012	NO	NA	2	0	NA	0	14	0	NA	0	Pre (<6 months since LMP AND no prior bilateral ovariectomy AND not on estrogen replacement)
236	ucec_tcga	TCGA-BK-A56F	TCGA.BK.A56F.01	75	NA	2009	Endometrial Cancer	Uterine Endometrioid Carcinoma	Stage IB	NA	NA	NA	93	0	NA	13.17	0:DiseaseFree	YES	NA	NOT HISPANIC OR LATINO	NA	2004-02-13	0.0024	G1	163	Endometrioid endometrial adenocarcinoma	NO	NA	NA	No	No	NA	YES	C54.1	8380-03-01	C54.1	YES	2012	NO	NA	3	NA	NA	0	10	NA	NA	0	Post (prior bilateral ovariectomy OR >12 mo since LMP with no prior hysterectomy)
237	ucec_tcga	TCGA-BK-A6W3	TCGA.BK.A6W3.01	34	NA	2009	Endometrial Cancer	Uterine Endometrioid Carcinoma	Stage II	NA	NA	NA	94	0	NA	10.02	0:DiseaseFree	NO	NA	NOT HISPANIC OR LATINO	NA	11/29/13	0.0003	G2	167	Endometrioid endometrial adenocarcinoma	NO	NA	No, I have never taken menopausal hormone therapy.	No	No	Never Used	NO	C54.1	8380-03-01	C54.1	YES	2013	NO	NA	0	NA	NA	NA	0	NA	NA	NA	Pre (<6 months since LMP AND no prior bilateral ovariectomy AND not on estrogen replacement)
238	ucec_tcga	TCGA-BK-A6W4	TCGA.BK.A6W4.01	62	NA	2009	Endometrial Cancer	Uterine Endometrioid Carcinoma	Stage IA	NA	NA	NA	118	0	NA	9.86	0:DiseaseFree	YES	NA	NOT HISPANIC OR LATINO	NA	2012-05-13	0	G2	157	Endometrioid endometrial adenocarcinoma	NO	NA	NA	No	No	Never Used	YES	C54.1	8380-03-01	C54.1	YES	2013	NO	NA	0	NA	NA	NA	0	NA	NA	NA	Post (prior bilateral ovariectomy OR >12 mo since LMP with no prior hysterectomy)
239	ucec_tcga	TCGA-BS-A0T9	TCGA.BS.A0T9.01	39	NA	1988	Endometrial Cancer	Uterine Endometrioid Carcinoma	Stage IVB	NA	NA	NA	2009	0	NA	20.83	1:Recurred/Progressed	NA	NA	NOT HISPANIC OR LATINO	NA	11/19/10	0.0504	G3	165	Endometrioid endometrial adenocarcinoma	NA	NA	NA	No	No	NA	NA	C54.1	8380-03-01	C54.1	YES	2005	NO	NA	2	0	0	1	2	0	0	2	Pre (<6 months since LMP AND no prior bilateral ovariectomy AND not on estrogen replacement)
240	ucec_tcga	TCGA-BS-A0TA	TCGA.BS.A0TA.01	58	NA	1988	Endometrial Cancer	Uterine Endometrioid Carcinoma	Stage IVB	NA	NA	NA	1788	0	NA	19.09	1:Recurred/Progressed	NA	NA	HISPANIC OR LATINO	NA	11/19/10	0.0005	G3	152	Endometrioid endometrial adenocarcinoma	NA	NA	NA	No	No	NA	NA	C54.1	8380-03-01	C54.1	YES	2005	NO	NA	1	0	0	1	14	0	0	2	Post (prior bilateral ovariectomy OR >12 mo since LMP with no prior hysterectomy)
241	ucec_tcga	TCGA-BS-A0TC	TCGA.BS.A0TC.01	69	NA	1988	Endometrial Cancer	Uterine Endometrioid Carcinoma	Stage IB	NA	NA	NA	2227	0	NA	85.48	0:DiseaseFree	NA	NA	NOT HISPANIC OR LATINO	NA	11/19/10	0.0005	G1	147	Endometrioid endometrial adenocarcinoma	NA	NA	NA	No	No	NA	NA	C54.3	8380-03-01	C54.3	YES	2004	NO	NA	3	0	0	0	20	0	0	0	Post (prior bilateral ovariectomy OR >12 mo since LMP with no prior hysterectomy)
242	ucec_tcga	TCGA-BS-A0TD	TCGA.BS.A0TD.01	65	NA	1988	Endometrial Cancer	Uterine Endometrioid Carcinoma	Stage IB	NA	NA	NA	2004	0	NA	78.15	0:DiseaseFree	NA	NA	NOT HISPANIC OR LATINO	NA	11/19/10	0.0001	G1	155	Endometrioid endometrial adenocarcinoma	NA	NA	NA	No	No	NA	NA	C54.9	8380-03-01	C54.9	YES	2005	NO	NA	0	NA	NA	NA	13	0	0	0	Post (prior bilateral ovariectomy OR >12 mo since LMP with no prior hysterectomy)
243	ucec_tcga	TCGA-BS-A0TE	TCGA.BS.A0TE.01	35	NA	1988	Endometrial Cancer	Uterine Endometrioid Carcinoma	Stage IVB	NA	NA	NA	1835	0	NA	1.91	1:Recurred/Progressed	NA	NA	NOT HISPANIC OR LATINO	NA	11/19/10	0.6335	G3	168	Endometrioid endometrial adenocarcinoma	NA	NA	NA	No	No	NA	NA	C54.9	8380-03-01	C54.9	YES	2005	NO	NA	0	NA	NA	NA	6	0	4	0	Pre (<6 months since LMP AND no prior bilateral ovariectomy AND not on estrogen replacement)
244	ucec_tcga	TCGA-BS-A0TG	TCGA.BS.A0TG.01	60	NA	1988	Endometrial Cancer	Uterine Endometrioid Carcinoma	Stage IIIA	NA	NA	NA	1996	0	NA	77.89	0:DiseaseFree	NA	NA	NOT HISPANIC OR LATINO	NA	11/19/10	0.0498	G2	163	Endometrioid endometrial adenocarcinoma	NA	NA	NA	No	No	NA	NA	C54.1	8380-03-01	C54.1	YES	2005	NO	NA	1	0	0	0	7	0	0	0	Post (prior bilateral ovariectomy OR >12 mo since LMP with no prior hysterectomy)
245	ucec_tcga	TCGA-BS-A0TI	TCGA.BS.A0TI.01	64	NA	1988	Endometrial Cancer	Uterine Endometrioid Carcinoma	Stage IC	NA	NA	NA	1507	0	NA	61.83	0:DiseaseFree	NA	NA	NOT HISPANIC OR LATINO	NA	11/19/10	0.3669	G3	163	Endometrioid endometrial adenocarcinoma	NA	NA	NA	No	No	NA	NA	C54.1	8380-03-01	C54.1	YES	2006	NO	NA	4	0	0	0	14	0	0	0	Post (prior bilateral ovariectomy OR >12 mo since LMP with no prior hysterectomy)
246	ucec_tcga	TCGA-BS-A0TJ	TCGA.BS.A0TJ.01	59	NA	1988	Endometrial Cancer	Uterine Endometrioid Carcinoma	Stage IC	NA	NA	NA	1431	0	NA	67.94	0:DiseaseFree	NA	NA	NOT HISPANIC OR LATINO	NA	11/19/10	0.0002	G3	152	Endometrioid endometrial adenocarcinoma	NA	NA	NA	No	No	NA	NA	C54.1	8380-03-01	C54.1	YES	2006	NO	NA	9	0	0	0	34	0	0	0	Post (prior bilateral ovariectomy OR >12 mo since LMP with no prior hysterectomy)
247	ucec_tcga	TCGA-BS-A0U5	TCGA.BS.A0U5.01	76	NA	1988	Endometrial Cancer	Uterine Endometrioid Carcinoma	Stage IA	NA	NA	NA	2525	0	NA	96.42	0:DiseaseFree	NA	NA	NOT HISPANIC OR LATINO	NA	3/25/11	0.0001	G1	165	Endometrioid endometrial adenocarcinoma	NA	NA	NA	No	No	NA	NA	C54.1	8380-03-01	C54.1	YES	2003	NO	NA	1	0	0	0	10	0	0	0	Post (prior bilateral ovariectomy OR >12 mo since LMP with no prior hysterectomy)
248	ucec_tcga	TCGA-BS-A0U7	TCGA.BS.A0U7.01	63	NA	1988	Endometrial Cancer	Uterine Endometrioid Carcinoma	Stage IC	NA	NA	NA	2466	0	NA	NA	NA	NA	NA	NOT HISPANIC OR LATINO	NA	3/25/11	0.0908	G2	165	Endometrioid endometrial adenocarcinoma	NA	NA	NA	No	No	NA	NA	C54.1	8380-03-01	C54.1	YES	2003	NO	NA	14	0	0	0	13	0	0	0	Post (prior bilateral ovariectomy OR >12 mo since LMP with no prior hysterectomy)
249	ucec_tcga	TCGA-BS-A0U8	TCGA.BS.A0U8.01	55	NA	1988	Endometrial Cancer	Uterine Endometrioid Carcinoma	Stage IIIC	NA	NA	NA	2432	0	NA	97.34	0:DiseaseFree	NA	NA	NOT HISPANIC OR LATINO	NA	3/25/11	0.0034	G1	170	Endometrioid endometrial adenocarcinoma	NA	NA	NA	No	No	NA	NA	C54.1	8380-03-01	C54.1	YES	2004	NO	NA	1	0	0	0	4	0	0	3	Post (prior bilateral ovariectomy OR >12 mo since LMP with no prior hysterectomy)
250	ucec_tcga	TCGA-BS-A0U9	TCGA.BS.A0U9.01	59	NA	1988	Endometrial Cancer	Uterine Endometrioid Carcinoma	Stage IIA	NA	NA	NA	1637	0	NA	92.81	0:DiseaseFree	NA	NA	NOT HISPANIC OR LATINO	NA	3/28/11	0.6511	G3	170	Endometrioid endometrial adenocarcinoma	NA	NA	NA	No	No	NA	NA	C54.1	8380-03-01	C54.1	YES	2006	NO	NA	3	0	0	0	34	0	0	0	Post (prior bilateral ovariectomy OR >12 mo since LMP with no prior hysterectomy)
251	ucec_tcga	TCGA-BS-A0UA	TCGA.BS.A0UA.01	68	NA	1988	Endometrial Cancer	Uterine Endometrioid Carcinoma	Stage IB	NA	NA	NA	2361	0	NA	17.08	1:Recurred/Progressed	NA	NA	NOT HISPANIC OR LATINO	NA	3/25/11	0	G1	152	Endometrioid endometrial adenocarcinoma	NA	NA	NA	No	No	NA	NA	C54.1	8380-03-01	C54.1	YES	2004	NO	NA	0	NA	NA	NA	0	NA	NA	NA	Post (prior bilateral ovariectomy OR >12 mo since LMP with no prior hysterectomy)
252	ucec_tcga	TCGA-BS-A0UF	TCGA.BS.A0UF.01	65	NA	1988	Endometrial Cancer	Uterine Endometrioid Carcinoma	Stage IB	NA	NA	NA	2285	0	NA	85.78	0:DiseaseFree	NA	NA	NOT HISPANIC OR LATINO	NA	3/28/11	0.0001	G3	147	Endometrioid endometrial adenocarcinoma	NA	NA	NA	No	No	NA	NA	C54.1	8380-03-01	C54.1	YES	2004	NO	NA	4	0	0	0	9	0	0	0	Post (prior bilateral ovariectomy OR >12 mo since LMP with no prior hysterectomy)
253	ucec_tcga	TCGA-BS-A0UJ	TCGA.BS.A0UJ.01	68	NA	1988	Endometrial Cancer	Uterine Endometrioid Carcinoma	Stage IA	NA	NA	NA	2180	0	NA	82.33	0:DiseaseFree	NA	NA	NOT HISPANIC OR LATINO	NA	3/25/11	0.0001	G1	155	Endometrioid endometrial adenocarcinoma	NA	NA	NA	No	No	NA	NA	C54.1	8380-03-01	C54.1	YES	2004	NO	NA	0	NA	NA	NA	0	NA	NA	NA	Post (prior bilateral ovariectomy OR >12 mo since LMP with no prior hysterectomy)
254	ucec_tcga	TCGA-BS-A0UL	TCGA.BS.A0UL.01	54	NA	1988	Endometrial Cancer	Uterine Endometrioid Carcinoma	Stage IA	NA	NA	NA	2155	0	NA	81.5	0:DiseaseFree	NA	NA	NOT HISPANIC OR LATINO	NA	3/25/11	0.0001	G1	170	Endometrioid endometrial adenocarcinoma	NA	NA	NA	No	No	NA	NA	C54.1	8380-03-01	C54.1	YES	2004	NO	NA	0	NA	NA	NA	0	NA	NA	NA	Peri (6-12 months since last menstrual period)
255	ucec_tcga	TCGA-BS-A0UM	TCGA.BS.A0UM.01	64	NA	1988	Endometrial Cancer	Uterine Endometrioid Carcinoma	Stage IB	NA	NA	NA	2072	0	NA	47.77	1:Recurred/Progressed	NA	NA	NOT HISPANIC OR LATINO	NA	3/25/11	NA	G1	160	Endometrioid endometrial adenocarcinoma	NA	NA	NA	No	No	NA	NA	C54.1	8380-03-01	C54.1	YES	2005	NO	NA	4	0	0	0	5	0	0	0	Post (prior bilateral ovariectomy OR >12 mo since LMP with no prior hysterectomy)
256	ucec_tcga	TCGA-BS-A0UT	TCGA.BS.A0UT.01	62	NA	1988	Endometrial Cancer	Uterine Endometrioid Carcinoma	Stage IIB	NA	NA	NA	1886	0	NA	72.67	0:DiseaseFree	NA	NA	NOT HISPANIC OR LATINO	NA	3/25/11	0.1947	G2	152	Endometrioid endometrial adenocarcinoma	NA	NA	NA	No	No	NA	NA	C54.1	8380-03-01	C54.1	YES	2005	NO	NA	5	0	0	0	22	0	0	0	Post (prior bilateral ovariectomy OR >12 mo since LMP with no prior hysterectomy)
257	ucec_tcga	TCGA-BS-A0UV	TCGA.BS.A0UV.01	55	NA	1988	Endometrial Cancer	Uterine Endometrioid Carcinoma	Stage IIIC	NA	NA	NA	1902	0	NA	73.19	0:DiseaseFree	NA	NA	NOT HISPANIC OR LATINO	NA	3/28/11	0.1249	G3	168	Endometrioid endometrial adenocarcinoma	NA	NA	NA	No	No	NA	NA	C54.1	8380-03-01	C54.1	YES	2005	NO	NA	8	0	0	0	8	0	0	1	Post (prior bilateral ovariectomy OR >12 mo since LMP with no prior hysterectomy)
258	ucec_tcga	TCGA-BS-A0V4	TCGA.BS.A0V4.01	56	NA	1988	Endometrial Cancer	Uterine Endometrioid Carcinoma	Stage IB	NA	NA	NA	1576	0	NA	59.46	0:DiseaseFree	NA	NA	NOT HISPANIC OR LATINO	NA	3/25/11	0.0307	G1	165	Endometrioid endometrial adenocarcinoma	NA	NA	NA	No	No	NA	NA	C54.1	8380-03-01	C54.1	YES	2006	NO	NA	2	0	0	0	33	0	0	0	Post (prior bilateral ovariectomy OR >12 mo since LMP with no prior hysterectomy)
259	ucec_tcga	TCGA-BS-A0V6	TCGA.BS.A0V6.01	55	NA	1988	Endometrial Cancer	Uterine Endometrioid Carcinoma	Stage IB	NA	NA	NA	1462	0	NA	89.52	0:DiseaseFree	NA	NA	NOT HISPANIC OR LATINO	NA	3/28/11	0.0002	G1	157	Endometrioid endometrial adenocarcinoma	NA	NA	NA	No	No	NA	NA	C54.1	8380-03-01	C54.1	YES	2006	NO	NA	8	0	0	0	22	0	0	0	Post (prior bilateral ovariectomy OR >12 mo since LMP with no prior hysterectomy)
260	ucec_tcga	TCGA-BS-A0V7	TCGA.BS.A0V7.01	48	NA	1988	Endometrial Cancer	Uterine Endometrioid Carcinoma	Stage IB	NA	NA	NA	1455	0	NA	63.53	0:DiseaseFree	NA	NA	NOT HISPANIC OR LATINO	NA	3/28/11	0.0001	G1	170	Endometrioid endometrial adenocarcinoma	NA	NA	NA	No	No	NA	NA	C54.1	8380-03-01	C54.1	YES	2006	NO	NA	1	0	0	0	26	0	0	0	Pre (<6 months since LMP AND no prior bilateral ovariectomy AND not on estrogen replacement)
261	ucec_tcga	TCGA-BS-A0V8	TCGA.BS.A0V8.01	68	NA	1988	Endometrial Cancer	Uterine Endometrioid Carcinoma	Stage IIB	NA	NA	NA	1410	0	NA	83.57	0:DiseaseFree	NA	NA	NOT HISPANIC OR LATINO	NA	3/28/11	0.5415	G2	157	Endometrioid endometrial adenocarcinoma	NA	NA	NA	No	No	NA	NA	C54.1	8380-03-01	C54.1	YES	2006	NO	NA	5	0	0	0	13	0	0	0	Post (prior bilateral ovariectomy OR >12 mo since LMP with no prior hysterectomy)
262	ucec_tcga	TCGA-BS-A0VI	TCGA.BS.A0VI.01	58	NA	1988	Endometrial Cancer	Uterine Endometrioid Carcinoma	Stage IIB	NA	NA	NA	1514	0	NA	86.93	0:DiseaseFree	NA	NA	NOT HISPANIC OR LATINO	NA	3/28/11	0.044	G3	163	Endometrioid endometrial adenocarcinoma	NA	NA	NA	No	No	NA	NA	C54.1	8380-03-01	C54.1	YES	2006	NO	NA	1	0	0	0	23	0	0	0	Post (prior bilateral ovariectomy OR >12 mo since LMP with no prior hysterectomy)
263	ucec_tcga	TCGA-BS-A0WQ	TCGA.BS.A0WQ.01	55	NA	1988	Endometrial Cancer	Uterine Endometrioid Carcinoma	Stage IA	NA	NA	NA	1696	0	NA	66.43	0:DiseaseFree	NA	NA	NOT HISPANIC OR LATINO	NA	3/25/11	0.0471	G2	160	Endometrioid endometrial adenocarcinoma	NA	NA	NA	No	No	NA	NA	C54.1	8380-03-01	C54.1	YES	2006	NO	NA	11	0	0	0	14	0	0	0	Post (prior bilateral ovariectomy OR >12 mo since LMP with no prior hysterectomy)
264	ucec_tcga	TCGA-D1-A0ZN	TCGA.D1.A0ZN.01	60	NA	NA	Endometrial Cancer	Uterine Endometrioid Carcinoma	Stage IA	NA	NA	NA	567	0	NA	14.72	1:Recurred/Progressed	NA	NA	NOT HISPANIC OR LATINO	NA	2003-04-11	0.0767	G1	168	Endometrioid endometrial adenocarcinoma	NA	NA	NA	No	No	NA	NA	C54.1	8380-03-01	C54.1	YES	2009	NO	NA	0	0	0	0	0	0	0	0	Peri (6-12 months since last menstrual period)
265	ucec_tcga	TCGA-D1-A0ZO	TCGA.D1.A0ZO.01	75	NA	NA	Endometrial Cancer	Uterine Endometrioid Carcinoma	Stage IB	NA	NA	NA	586	0	NA	19.78	0:DiseaseFree	NA	NA	NOT HISPANIC OR LATINO	NA	2003-04-11	0.0834	G1	165	Endometrioid endometrial adenocarcinoma	NA	NA	NA	No	Yes	NA	NA	C54.1	8380-03-01	C54.1	YES	2009	NO	NA	0	0	0	0	18	0	0	0	Post (prior bilateral ovariectomy OR >12 mo since LMP with no prior hysterectomy)
266	ucec_tcga	TCGA-D1-A0ZQ	TCGA.D1.A0ZQ.01	90	NA	NA	Endometrial Cancer	Uterine Endometrioid Carcinoma	Stage IB	NA	NA	NA	540	0	NA	8.54	0:DiseaseFree	NA	NA	NOT HISPANIC OR LATINO	NA	2003-07-11	0.1772	G2	155	Endometrioid endometrial adenocarcinoma	NA	NA	NA	No	No	NA	NA	C54.1	8380-03-01	C54.1	YES	2009	NO	NA	0	0	0	0	0	0	0	0	Post (prior bilateral ovariectomy OR >12 mo since LMP with no prior hysterectomy)
267	ucec_tcga	TCGA-D1-A0ZR	TCGA.D1.A0ZR.01	57	NA	NA	Endometrial Cancer	Uterine Endometrioid Carcinoma	Stage IB	NA	NA	NA	537	0	NA	0.56	0:DiseaseFree	NA	NA	NOT HISPANIC OR LATINO	NA	2003-08-11	0.0341	G2	165	Endometrioid endometrial adenocarcinoma	NA	NA	NA	No	No	NA	NA	C54.1	8380-03-01	C54.1	YES	2009	NO	NA	10	0	0	0	48	0	0	0	Indeterminate (neither Pre or Postmenopausal)
268	ucec_tcga	TCGA-D1-A0ZU	TCGA.D1.A0ZU.01	34	NA	NA	Endometrial Cancer	Uterine Endometrioid Carcinoma	Stage IB	NA	NA	NA	508	0	NA	28.65	0:DiseaseFree	NA	NA	NOT HISPANIC OR LATINO	NA	2003-08-11	0.0964	G2	170	Endometrioid endometrial adenocarcinoma	NA	NA	NA	No	No	NA	NA	C54.1	8382-03-01	C54.1	YES	2009	NO	NA	0	0	0	0	0	0	0	0	Pre (<6 months since LMP AND no prior bilateral ovariectomy AND not on estrogen replacement)
269	ucec_tcga	TCGA-D1-A0ZV	TCGA.D1.A0ZV.01	58	NA	NA	Endometrial Cancer	Uterine Endometrioid Carcinoma	Stage IB	NA	NA	NA	324	0	NA	23.92	0:DiseaseFree	NA	NA	NOT HISPANIC OR LATINO	NA	2003-08-11	0	G2	170	Endometrioid endometrial adenocarcinoma	NA	NA	NA	No	No	NA	NA	C54.1	8380-03-01	C54.1	YES	2009	NO	NA	0	0	0	0	23	0	0	0	Post (prior bilateral ovariectomy OR >12 mo since LMP with no prior hysterectomy)
270	ucec_tcga	TCGA-D1-A0ZS	TCGA.D1.A0ZS.01	54	NA	NA	Endometrial Cancer	Uterine Endometrioid Carcinoma	Stage IB	NA	NA	NA	308	0	NA	4.86	0:DiseaseFree	NA	NA	NOT HISPANIC OR LATINO	NA	2003-08-11	0	G3	164	Endometrioid endometrial adenocarcinoma	NA	NA	NA	No	No	NA	NA	C54.1	8380-03-01	C54.1	YES	2009	NO	NA	19	0	0	0	27	0	0	0	Post (prior bilateral ovariectomy OR >12 mo since LMP with no prior hysterectomy)
271	ucec_tcga	TCGA-D1-A101	TCGA.D1.A101.01	60	NA	NA	Endometrial Cancer	Uterine Endometrioid Carcinoma	Stage IB	NA	NA	NA	349	0	NA	1.74	0:DiseaseFree	NA	NA	NOT HISPANIC OR LATINO	NA	2003-08-11	0.0002	G2	150	Endometrioid endometrial adenocarcinoma	NA	NA	NA	No	No	NA	NA	C54.1	8380-03-01	C54.1	YES	2009	NO	NA	0	0	0	0	0	0	0	0	Post (prior bilateral ovariectomy OR >12 mo since LMP with no prior hysterectomy)
272	ucec_tcga	TCGA-D1-A102	TCGA.D1.A102.01	49	NA	NA	Endometrial Cancer	Uterine Endometrioid Carcinoma	Stage IB	NA	NA	NA	380	0	NA	4.43	0:DiseaseFree	NA	NA	NOT HISPANIC OR LATINO	NA	2003-08-11	0.1758	G2	178	Endometrioid endometrial adenocarcinoma	NA	NA	NA	No	Yes	NA	NA	C54.1	8380-03-01	C54.1	YES	2009	NO	NA	0	0	0	0	45	0	0	0	Peri (6-12 months since last menstrual period)
273	ucec_tcga	TCGA-D1-A103	TCGA.D1.A103.01	87	NA	NA	Endometrial Cancer	Uterine Endometrioid Carcinoma	Stage IB	NA	NA	NA	376	0	NA	21.98	0:DiseaseFree	NA	NA	NOT HISPANIC OR LATINO	NA	2003-08-11	0.0001	G1	150	Endometrioid endometrial adenocarcinoma	NA	NA	NA	No	No	NA	NA	C54.1	8380-03-01	C54.1	YES	2009	NO	NA	0	0	0	0	0	0	0	0	Post (prior bilateral ovariectomy OR >12 mo since LMP with no prior hysterectomy)
274	ucec_tcga	TCGA-D1-A15W	TCGA.D1.A15W.01	58	NA	1995	Endometrial Cancer	Uterine Endometrioid Carcinoma	Stage IIIC	NA	NA	NA	906	0	NA	30.06	0:DiseaseFree	NA	NA	NOT HISPANIC OR LATINO	NA	4/13/11	0.0024	G1	165	Endometrioid endometrial adenocarcinoma	NA	NA	NA	No	No	NA	NA	C54.1	8380-03-01	C54.1	YES	2008	NO	NA	8	0	0	0	34	1	0	1	Post (prior bilateral ovariectomy OR >12 mo since LMP with no prior hysterectomy)
275	ucec_tcga	TCGA-D1-A15Z	TCGA.D1.A15Z.01	72	NA	1995	Endometrial Cancer	Uterine Endometrioid Carcinoma	Stage IB	NA	NA	NA	884	0	NA	NA	NA	NA	NA	NOT HISPANIC OR LATINO	NA	4/13/11	0.0465	G2	160	Endometrioid endometrial adenocarcinoma	NA	NA	NA	No	No	NA	NA	C54.1	8380-03-01	C54.1	YES	2008	NO	NA	5	0	0	0	28	0	0	0	Post (prior bilateral ovariectomy OR >12 mo since LMP with no prior hysterectomy)
276	ucec_tcga	TCGA-D1-A160	TCGA.D1.A160.01	70	NA	1995	Endometrial Cancer	Uterine Endometrioid Carcinoma	Stage IB	NA	NA	NA	895	0	NA	3.68	0:DiseaseFree	NA	NA	NOT HISPANIC OR LATINO	NA	4/13/11	0.0341	G2	172	Endometrioid endometrial adenocarcinoma	NA	NA	NA	No	No	NA	NA	C54.1	8380-03-01	C54.1	YES	2008	NO	NA	13	0	0	0	29	0	0	0	Post (prior bilateral ovariectomy OR >12 mo since LMP with no prior hysterectomy)
277	ucec_tcga	TCGA-D1-A161	TCGA.D1.A161.01	78	NA	1995	Endometrial Cancer	Uterine Endometrioid Carcinoma	Stage IC	NA	NA	NA	864	0	NA	29.3	0:DiseaseFree	NA	NA	NOT HISPANIC OR LATINO	NA	4/13/11	0.0468	G1	159	Endometrioid endometrial adenocarcinoma	NA	NA	NA	No	No	NA	NA	C54.1	8380-03-01	C54.1	YES	2008	NO	NA	9	0	0	0	21	0	0	0	Post (prior bilateral ovariectomy OR >12 mo since LMP with no prior hysterectomy)
278	ucec_tcga	TCGA-D1-A162	TCGA.D1.A162.01	69	NA	1995	Endometrial Cancer	Uterine Endometrioid Carcinoma	Stage IB	NA	NA	NA	874	0	NA	37.61	0:DiseaseFree	NA	NA	NOT HISPANIC OR LATINO	NA	4/13/11	NA	G1	170	Endometrioid endometrial adenocarcinoma	NA	NA	NA	No	No	NA	NA	C54.1	8380-03-01	C54.1	YES	2008	NO	NA	16	0	0	0	45	0	0	0	Post (prior bilateral ovariectomy OR >12 mo since LMP with no prior hysterectomy)
279	ucec_tcga	TCGA-D1-A163	TCGA.D1.A163.01	50	NA	1995	Endometrial Cancer	Uterine Endometrioid Carcinoma	Stage IIIC	NA	NA	NA	854	0	NA	7.33	1:Recurred/Progressed	NA	NA	NOT HISPANIC OR LATINO	NA	4/13/11	0.0001	G2	169	Endometrioid endometrial adenocarcinoma	NA	NA	NA	No	No	NA	NA	C54.1	8380-03-01	C54.1	YES	2008	NO	NA	38	0	0	0	53	2	0	2	Peri (6-12 months since last menstrual period)
280	ucec_tcga	TCGA-D1-A165	TCGA.D1.A165.01	64	NA	1995	Endometrial Cancer	Uterine Endometrioid Carcinoma	Stage IIIA	NA	NA	NA	848	0	NA	0.66	0:DiseaseFree	NA	NA	NOT HISPANIC OR LATINO	NA	4/13/11	0.1588	G1	181	Endometrioid endometrial adenocarcinoma	NA	NA	NA	No	No	NA	NA	C54.1	8380-03-01	C54.1	YES	2008	NO	NA	13	0	0	0	30	0	0	0	Post (prior bilateral ovariectomy OR >12 mo since LMP with no prior hysterectomy)
281	ucec_tcga	TCGA-D1-A167	TCGA.D1.A167.01	70	NA	1995	Endometrial Cancer	Uterine Endometrioid Carcinoma	Stage IC	NA	NA	NA	841	0	NA	15.7	0:DiseaseFree	NA	NA	NOT HISPANIC OR LATINO	NA	4/13/11	0.0001	G2	152	Endometrioid endometrial adenocarcinoma	NA	NA	NA	No	No	NA	NA	C54.1	8380-03-01	C54.1	YES	2008	NO	NA	20	0	0	0	52	0	0	0	Post (prior bilateral ovariectomy OR >12 mo since LMP with no prior hysterectomy)
282	ucec_tcga	TCGA-D1-A168	TCGA.D1.A168.01	67	NA	1995	Endometrial Cancer	Uterine Endometrioid Carcinoma	Stage IB	NA	NA	NA	821	0	NA	36.07	0:DiseaseFree	NA	NA	NOT HISPANIC OR LATINO	NA	4/13/11	0.232	G3	162	Endometrioid endometrial adenocarcinoma	NA	NA	NA	No	No	NA	NA	C54.1	8380-03-01	C54.1	YES	2008	NO	NA	19	0	0	0	49	0	0	0	Post (prior bilateral ovariectomy OR >12 mo since LMP with no prior hysterectomy)
283	ucec_tcga	TCGA-D1-A169	TCGA.D1.A169.01	63	NA	1995	Endometrial Cancer	Uterine Endometrioid Carcinoma	Stage IV	NA	NA	NA	800	0	NA	17.05	1:Recurred/Progressed	NA	NA	NOT HISPANIC OR LATINO	NA	4/13/11	0.2083	G2	170	Endometrioid endometrial adenocarcinoma	NA	NA	NA	No	No	NA	NA	C54.1	8380-03-01	C54.1	YES	2008	NO	NA	23	0	0	0	29	0	0	0	Post (prior bilateral ovariectomy OR >12 mo since LMP with no prior hysterectomy)
284	ucec_tcga	TCGA-D1-A16B	TCGA.D1.A16B.01	64	NA	1995	Endometrial Cancer	Uterine Endometrioid Carcinoma	Stage IC	NA	NA	NA	793	0	NA	36.33	0:DiseaseFree	NA	NA	NOT HISPANIC OR LATINO	NA	4/13/11	0.0001	G2	159	Endometrioid endometrial adenocarcinoma	NA	NA	NA	No	No	NA	NA	C54.1	8380-03-01	C54.1	YES	2008	NO	NA	12	0	0	0	18	0	0	0	Post (prior bilateral ovariectomy OR >12 mo since LMP with no prior hysterectomy)
285	ucec_tcga	TCGA-D1-A16D	TCGA.D1.A16D.01	49	NA	1995	Endometrial Cancer	Uterine Endometrioid Carcinoma	Stage IC	NA	NA	NA	799	0	NA	37.48	0:DiseaseFree	NA	NA	NOT HISPANIC OR LATINO	NA	4/13/11	0.0003	G2	164	Endometrioid endometrial adenocarcinoma	NA	NA	NA	No	No	NA	NA	C54.1	8380-03-01	C54.1	YES	2008	NO	NA	0	0	0	0	34	0	0	0	Peri (6-12 months since last menstrual period)
286	ucec_tcga	TCGA-D1-A16E	TCGA.D1.A16E.01	73	NA	1995	Endometrial Cancer	Uterine Endometrioid Carcinoma	Stage IB	NA	NA	NA	790	0	NA	36.76	0:DiseaseFree	NA	NA	NOT HISPANIC OR LATINO	NA	4/13/11	0.0001	G1	154	Endometrioid endometrial adenocarcinoma	NA	NA	NA	No	No	NA	NA	C54.1	8380-03-01	C54.1	YES	2008	NO	NA	0	0	0	0	0	0	0	0	Post (prior bilateral ovariectomy OR >12 mo since LMP with no prior hysterectomy)
287	ucec_tcga	TCGA-D1-A16F	TCGA.D1.A16F.01	60	NA	1995	Endometrial Cancer	Uterine Endometrioid Carcinoma	Stage IB	NA	NA	NA	783	0	NA	2.63	0:DiseaseFree	NA	NA	NOT HISPANIC OR LATINO	NA	4/13/11	NA	G2	157	Endometrioid endometrial adenocarcinoma	NA	NA	NA	No	No	NA	NA	C54.1	8380-03-01	C54.1	YES	2008	NO	NA	6	0	0	0	15	0	0	0	Post (prior bilateral ovariectomy OR >12 mo since LMP with no prior hysterectomy)
288	ucec_tcga	TCGA-D1-A16J	TCGA.D1.A16J.01	61	NA	1995	Endometrial Cancer	Uterine Endometrioid Carcinoma	Stage IIB	NA	NA	NA	735	0	NA	29.89	0:DiseaseFree	NA	NA	NOT HISPANIC OR LATINO	NA	4/13/11	0.106	G2	174	Endometrioid endometrial adenocarcinoma	NA	NA	NA	No	No	NA	NA	C54.1	8380-03-01	C54.1	YES	2008	NO	NA	13	0	0	0	50	0	0	0	Post (prior bilateral ovariectomy OR >12 mo since LMP with no prior hysterectomy)
289	ucec_tcga	TCGA-D1-A16N	TCGA.D1.A16N.01	51	NA	1995	Endometrial Cancer	Uterine Endometrioid Carcinoma	Stage IIIA	NA	NA	NA	629	0	NA	31.04	0:DiseaseFree	NA	NA	NOT HISPANIC OR LATINO	NA	4/13/11	0.5101	G3	155	Endometrioid endometrial adenocarcinoma	NA	NA	NA	No	No	NA	NA	C54.1	8380-03-01	C54.1	YES	2009	NO	NA	10	0	0	0	49	0	0	0	Peri (6-12 months since last menstrual period)
290	ucec_tcga	TCGA-D1-A16O	TCGA.D1.A16O.01	44	NA	2009	Endometrial Cancer	Uterine Endometrioid Carcinoma	Stage IB	NA	NA	NA	756	0	NA	33.61	0:DiseaseFree	NA	NA	NOT HISPANIC OR LATINO	NA	4/13/11	0.0635	G1	169	Endometrioid endometrial adenocarcinoma	NA	NA	NA	No	No	NA	NA	C54.1	8380-03-01	C54.1	YES	2008	NO	NA	0	0	0	0	0	0	0	0	Post (prior bilateral ovariectomy OR >12 mo since LMP with no prior hysterectomy)
291	ucec_tcga	TCGA-D1-A16Q	TCGA.D1.A16Q.01	54	NA	2009	Endometrial Cancer	Uterine Endometrioid Carcinoma	Stage II	NA	NA	NA	136	0	NA	10.64	0:DiseaseFree	NA	NA	NOT HISPANIC OR LATINO	NA	4/13/11	0.0061	G2	172	Endometrioid endometrial adenocarcinoma	NA	NA	NA	No	No	NA	NA	C54.1	8380-03-01	C54.1	YES	2010	NO	NA	19	0	0	0	74	0	0	0	Post (prior bilateral ovariectomy OR >12 mo since LMP with no prior hysterectomy)
292	ucec_tcga	TCGA-D1-A16R	TCGA.D1.A16R.01	39	NA	2009	Endometrial Cancer	Uterine Endometrioid Carcinoma	Stage IA	NA	NA	NA	161	0	NA	0.69	0:DiseaseFree	NA	NA	NOT HISPANIC OR LATINO	NA	4/13/11	0.0525	G1	159	Endometrioid endometrial adenocarcinoma	NA	NA	NA	No	No	NA	NA	C54.1	8380-03-01	C54.1	YES	2010	NO	NA	0	0	0	0	49	0	0	0	Indeterminate (neither Pre or Postmenopausal)
293	ucec_tcga	TCGA-D1-A16V	TCGA.D1.A16V.01	78	NA	2009	Endometrial Cancer	Uterine Endometrioid Carcinoma	Stage IIIC	NA	NA	NA	609	0	NA	NA	NA	NA	NA	NOT HISPANIC OR LATINO	NA	4/13/11	0.3077	G3	173	Endometrioid endometrial adenocarcinoma	NA	NA	NA	No	No	NA	NA	C54.1	8380-03-01	C54.1	YES	2009	NO	NA	30	7	0	7	35	15	0	15	Post (prior bilateral ovariectomy OR >12 mo since LMP with no prior hysterectomy)
294	ucec_tcga	TCGA-D1-A16X	TCGA.D1.A16X.01	54	NA	2009	Endometrial Cancer	Uterine Endometrioid Carcinoma	Stage IB	NA	NA	NA	618	0	NA	3.65	0:DiseaseFree	NA	NA	NOT HISPANIC OR LATINO	NA	4/13/11	0.0001	G2	160	Endometrioid endometrial adenocarcinoma	NA	NA	NA	No	No	NA	NA	C54.1	8380-03-01	C54.1	YES	2009	NO	NA	26	0	0	0	46	0	0	0	Post (prior bilateral ovariectomy OR >12 mo since LMP with no prior hysterectomy)
295	ucec_tcga	TCGA-D1-A16Y	TCGA.D1.A16Y.01	56	NA	2009	Endometrial Cancer	Uterine Endometrioid Carcinoma	Stage IB	NA	NA	NA	610	0	NA	17.48	0:DiseaseFree	NA	NA	NOT HISPANIC OR LATINO	NA	4/13/11	0	G1	156	Endometrioid endometrial adenocarcinoma	NA	NA	NA	No	No	NA	NA	C54.1	8380-03-01	C54.1	YES	2009	NO	NA	6	0	0	0	20	0	0	0	Post (prior bilateral ovariectomy OR >12 mo since LMP with no prior hysterectomy)
296	ucec_tcga	TCGA-D1-A174	TCGA.D1.A174.01	51	NA	2009	Endometrial Cancer	Uterine Endometrioid Carcinoma	Stage IA	NA	NA	NA	219	0	NA	19.51	0:DiseaseFree	NA	NA	NOT HISPANIC OR LATINO	NA	4/13/11	0.0006	G3	157	Endometrioid endometrial adenocarcinoma	NA	NA	NA	No	No	NA	NA	C54.1	8380-03-01	C54.1	YES	2010	NO	NA	9	0	0	0	19	0	0	0	Indeterminate (neither Pre or Postmenopausal)
297	ucec_tcga	TCGA-D1-A175	TCGA.D1.A175.01	48	NA	2009	Endometrial Cancer	Uterine Endometrioid Carcinoma	Stage IC	NA	NA	NA	566	0	NA	6.64	0:DiseaseFree	NA	NA	NOT HISPANIC OR LATINO	NA	4/13/11	0.0001	G3	161	Endometrioid endometrial adenocarcinoma	NA	NA	NA	No	No	NA	NA	C54.1	8380-03-01	C54.1	YES	2009	NO	NA	17	0	0	0	23	0	0	0	Indeterminate (neither Pre or Postmenopausal)
298	ucec_tcga	TCGA-D1-A176	TCGA.D1.A176.01	67	NA	2009	Endometrial Cancer	Uterine Endometrioid Carcinoma	Stage IB	NA	NA	NA	555	0	NA	30.12	0:DiseaseFree	NA	NA	NOT HISPANIC OR LATINO	NA	4/14/11	0.0392	G2	167	Endometrioid endometrial adenocarcinoma	NA	NA	NA	No	No	NA	NA	C54.1	8380-03-01	C54.1	YES	2009	NO	NA	33	0	NA	0	57	0	NA	0	Post (prior bilateral ovariectomy OR >12 mo since LMP with no prior hysterectomy)
299	ucec_tcga	TCGA-D1-A177	TCGA.D1.A177.01	70	NA	2009	Endometrial Cancer	Uterine Endometrioid Carcinoma	Stage IB	NA	NA	NA	227	0	NA	11.4	1:Recurred/Progressed	NA	NA	NOT HISPANIC OR LATINO	NA	4/14/11	0.0342	G2	152	Endometrioid endometrial adenocarcinoma	NA	NA	NA	No	No	NA	NA	C54.1	8380-03-01	C54.1	YES	2010	NO	NA	15	0	NA	0	45	0	NA	0	Post (prior bilateral ovariectomy OR >12 mo since LMP with no prior hysterectomy)
300	ucec_tcga	TCGA-D1-A17A	TCGA.D1.A17A.01	59	NA	2009	Endometrial Cancer	Uterine Endometrioid Carcinoma	Stage IIA	NA	NA	NA	553	0	NA	1.58	0:DiseaseFree	NA	NA	NOT HISPANIC OR LATINO	NA	4/14/11	0.035	G3	176	Endometrioid endometrial adenocarcinoma	NA	NA	NA	No	No	NA	NA	C54.1	8380-03-01	C54.1	YES	2009	NO	NA	23	0	NA	0	40	0	NA	0	Post (prior bilateral ovariectomy OR >12 mo since LMP with no prior hysterectomy)
301	ucec_tcga	TCGA-D1-A17B	TCGA.D1.A17B.01	69	NA	2009	Endometrial Cancer	Uterine Endometrioid Carcinoma	Stage IB	NA	NA	NA	685	0	NA	7	0:DiseaseFree	NA	NA	NOT HISPANIC OR LATINO	NA	4/14/11	0.0341	G2	162	Endometrioid endometrial adenocarcinoma	NA	NA	NA	No	No	NA	NA	C54.1	8380-03-01	C54.1	YES	2009	NO	NA	NA	NA	NA	NA	42	0	NA	0	Post (prior bilateral ovariectomy OR >12 mo since LMP with no prior hysterectomy)
302	ucec_tcga	TCGA-D1-A17C	TCGA.D1.A17C.01	78	NA	2009	Endometrial Cancer	Uterine Endometrioid Carcinoma	Stage IA	NA	NA	NA	249	0	NA	0.99	0:DiseaseFree	NA	NA	NOT HISPANIC OR LATINO	NA	4/14/11	0.0001	G1	161	Endometrioid endometrial adenocarcinoma	NA	NA	NA	No	No	NA	NA	C54.1	8380-03-01	C54.1	YES	2010	NO	NA	0	NA	NA	NA	0	NA	NA	NA	Post (prior bilateral ovariectomy OR >12 mo since LMP with no prior hysterectomy)
303	ucec_tcga	TCGA-D1-A17D	TCGA.D1.A17D.01	58	NA	2009	Endometrial Cancer	Uterine Endometrioid Carcinoma	Stage IB	NA	NA	NA	541	0	NA	30.42	0:DiseaseFree	NA	NA	NOT HISPANIC OR LATINO	NA	4/14/11	0	G3	155	Endometrioid endometrial adenocarcinoma	NA	NA	NA	No	No	NA	NA	C54.1	8380-03-01	C54.1	YES	2009	NO	NA	36	0	NA	0	23	0	NA	0	Post (prior bilateral ovariectomy OR >12 mo since LMP with no prior hysterectomy)
304	ucec_tcga	TCGA-D1-A17F	TCGA.D1.A17F.01	68	NA	2009	Endometrial Cancer	Uterine Endometrioid Carcinoma	Stage IA	NA	NA	NA	269	0	NA	1.28	0:DiseaseFree	NA	NA	NOT HISPANIC OR LATINO	NA	4/14/11	0	G2	158	Endometrioid endometrial adenocarcinoma	NA	NA	NA	No	No	NA	NA	C54.1	8380-03-01	C54.1	YES	2010	NO	NA	0	NA	NA	NA	42	0	NA	0	Post (prior bilateral ovariectomy OR >12 mo since LMP with no prior hysterectomy)
305	ucec_tcga	TCGA-D1-A17H	TCGA.D1.A17H.01	61	NA	2009	Endometrial Cancer	Uterine Endometrioid Carcinoma	Stage IB	NA	NA	NA	531	0	NA	27.99	0:DiseaseFree	NA	NA	NOT HISPANIC OR LATINO	NA	4/14/11	0.0052	G1	167	Endometrioid endometrial adenocarcinoma	NA	NA	NA	No	No	NA	NA	C54.1	8380-03-01	C54.1	YES	2009	NO	NA	0	NA	NA	NA	28	0	NA	0	Post (prior bilateral ovariectomy OR >12 mo since LMP with no prior hysterectomy)
306	ucec_tcga	TCGA-D1-A17K	TCGA.D1.A17K.01	74	NA	2009	Endometrial Cancer	Uterine Endometrioid Carcinoma	Stage IA	NA	NA	NA	513	0	NA	26.77	1:Recurred/Progressed	NA	NA	NOT HISPANIC OR LATINO	NA	4/14/11	0.2631	G2	161	Endometrioid endometrial adenocarcinoma	NA	NA	NA	No	No	NA	NA	C54.1	8380-03-01	C54.1	YES	2009	NO	NA	0	NA	NA	NA	0	NA	NA	NA	Post (prior bilateral ovariectomy OR >12 mo since LMP with no prior hysterectomy)
307	ucec_tcga	TCGA-D1-A17L	TCGA.D1.A17L.01	81	NA	2009	Endometrial Cancer	Uterine Endometrioid Carcinoma	Stage IA	NA	NA	NA	493	0	NA	26.35	0:DiseaseFree	NA	NA	NOT HISPANIC OR LATINO	NA	4/14/11	0.0341	G1	172	Endometrioid endometrial adenocarcinoma	NA	NA	NA	No	No	NA	NA	C54.1	8380-03-01	C54.1	YES	2009	NO	NA	0	NA	NA	NA	34	0	NA	0	Post (prior bilateral ovariectomy OR >12 mo since LMP with no prior hysterectomy)
308	ucec_tcga	TCGA-D1-A17M	TCGA.D1.A17M.01	56	NA	2009	Endometrial Cancer	Uterine Endometrioid Carcinoma	Stage II	NA	NA	NA	454	0	NA	10.22	0:DiseaseFree	NA	NA	NOT HISPANIC OR LATINO	NA	4/14/11	0.0454	G1	163	Endometrioid endometrial adenocarcinoma	NA	NA	NA	No	No	NA	NA	C54.1	8380-03-01	C54.1	YES	2009	NO	NA	0	NA	NA	NA	14	0	NA	0	Post (prior bilateral ovariectomy OR >12 mo since LMP with no prior hysterectomy)
309	ucec_tcga	TCGA-D1-A17N	TCGA.D1.A17N.01	46	NA	2009	Endometrial Cancer	Uterine Endometrioid Carcinoma	Stage IA	NA	NA	NA	451	0	NA	1.51	0:DiseaseFree	NA	NA	NOT HISPANIC OR LATINO	NA	4/14/11	0	G2	166	Endometrioid endometrial adenocarcinoma	NA	NA	NA	No	No	NA	NA	C54.1	8380-03-01	C54.1	YES	2009	NO	NA	0	NA	NA	NA	0	NA	NA	NA	Peri (6-12 months since last menstrual period)
310	ucec_tcga	TCGA-D1-A17Q	TCGA.D1.A17Q.01	54	NA	2009	Endometrial Cancer	Uterine Endometrioid Carcinoma	Stage IA	NA	NA	NA	434	0	NA	1.77	0:DiseaseFree	NA	NA	NOT HISPANIC OR LATINO	NA	4/14/11	0	G2	169	Endometrioid endometrial adenocarcinoma	NA	NA	NA	No	No	NA	NA	C54.1	8380-03-01	C54.1	YES	2009	NO	NA	0	NA	NA	NA	29	0	NA	0	Peri (6-12 months since last menstrual period)
311	ucec_tcga	TCGA-D1-A17R	TCGA.D1.A17R.01	58	NA	2009	Endometrial Cancer	Uterine Endometrioid Carcinoma	Stage IA	NA	NA	NA	443	0	NA	NA	NA	NA	NA	NOT HISPANIC OR LATINO	NA	4/14/11	0.2392	G2	165	Endometrioid endometrial adenocarcinoma	NA	NA	NA	No	No	NA	NA	C54.1	8380-03-01	C54.1	YES	2009	NO	NA	0	NA	NA	NA	11	0	NA	0	Pre (<6 months since LMP AND no prior bilateral ovariectomy AND not on estrogen replacement)
312	ucec_tcga	TCGA-D1-A17S	TCGA.D1.A17S.01	59	NA	2009	Endometrial Cancer	Uterine Endometrioid Carcinoma	Stage IA	NA	NA	NA	419	0	NA	24.28	0:DiseaseFree	NA	NA	NOT HISPANIC OR LATINO	NA	4/14/11	0	G1	160	Endometrioid endometrial adenocarcinoma	NA	NA	NA	No	No	NA	NA	C54.1	8380-03-01	C54.1	YES	2009	NO	NA	0	NA	NA	NA	52	0	NA	0	Post (prior bilateral ovariectomy OR >12 mo since LMP with no prior hysterectomy)
313	ucec_tcga	TCGA-D1-A17T	TCGA.D1.A17T.01	67	NA	2009	Endometrial Cancer	Uterine Endometrioid Carcinoma	Stage IA	NA	NA	NA	318	0	NA	2.33	0:DiseaseFree	NA	NA	NOT HISPANIC OR LATINO	NA	4/14/11	0.0464	G2	159	Endometrioid endometrial adenocarcinoma	NA	NA	NA	No	No	NA	NA	C54.1	8380-03-01	C54.1	YES	2010	NO	NA	0	NA	NA	NA	24	0	NA	0	Post (prior bilateral ovariectomy OR >12 mo since LMP with no prior hysterectomy)
314	ucec_tcga	TCGA-D1-A17U	TCGA.D1.A17U.01	53	NA	2009	Endometrial Cancer	Uterine Endometrioid Carcinoma	Stage IIIC2	NA	NA	NA	314	0	NA	22.9	0:DiseaseFree	NA	NA	NOT HISPANIC OR LATINO	NA	4/14/11	0.0009	G2	168	Endometrioid endometrial adenocarcinoma	NA	NA	NA	No	No	NA	NA	C54.1	8380-03-01	C54.1	YES	2010	NO	NA	9	4	NA	4	3	0	NA	0	Post (prior bilateral ovariectomy OR >12 mo since LMP with no prior hysterectomy)
315	ucec_tcga	TCGA-D1-A1NS	TCGA.D1.A1NS.01	53	NA	2009	Endometrial Cancer	Uterine Endometrioid Carcinoma	Stage IA	NA	NA	NA	92	0	NA	1.41	0:DiseaseFree	NA	NA	NOT HISPANIC OR LATINO	NA	2010-11-11	0.0002	G1	178	Endometrioid endometrial adenocarcinoma	NA	NA	NA	No	No	NA	NA	C54.1	8380-03-01	C54.1	YES	2010	NO	NA	0	NA	NA	NA	41	0	0	0	Post (prior bilateral ovariectomy OR >12 mo since LMP with no prior hysterectomy)
316	ucec_tcga	TCGA-D1-A1NZ	TCGA.D1.A1NZ.01	60	NA	2009	Endometrial Cancer	Uterine Endometrioid Carcinoma	Stage IA	NA	NA	NA	191	0	NA	18	0:DiseaseFree	NA	NA	NOT HISPANIC OR LATINO	NA	2010-11-11	0.0341	G1	159	Endometrioid endometrial adenocarcinoma	NA	NA	NA	No	No	NA	NA	C54.1	8380-03-01	C54.1	YES	2010	NO	NA	0	NA	NA	NA	34	0	0	0	Post (prior bilateral ovariectomy OR >12 mo since LMP with no prior hysterectomy)
317	ucec_tcga	TCGA-D1-A1NY	TCGA.D1.A1NY.01	67	NA	2009	Endometrial Cancer	Uterine Endometrioid Carcinoma	Stage IB	NA	NA	NA	199	0	NA	16.85	0:DiseaseFree	NA	NA	NOT HISPANIC OR LATINO	NA	2010-11-11	0.0562	G3	168	Endometrioid endometrial adenocarcinoma	NA	NA	NA	No	No	NA	NA	C54.1	8380-03-01	C54.1	YES	2010	NO	NA	10	0	0	0	17	0	0	0	Post (prior bilateral ovariectomy OR >12 mo since LMP with no prior hysterectomy)
318	ucec_tcga	TCGA-D1-A1O0	TCGA.D1.A1O0.01	77	NA	2009	Endometrial Cancer	Uterine Endometrioid Carcinoma	Stage IA	NA	NA	NA	195	0	NA	2.07	0:DiseaseFree	NA	NA	NOT HISPANIC OR LATINO	NA	2010-11-11	0.4475	G3	157	Endometrioid endometrial adenocarcinoma	NA	NA	NA	No	No	NA	NA	C54.1	8380-03-01	C54.1	YES	2010	NO	NA	5	0	0	0	38	0	0	0	Post (prior bilateral ovariectomy OR >12 mo since LMP with no prior hysterectomy)
319	ucec_tcga	TCGA-D1-A1O5	TCGA.D1.A1O5.01	61	NA	2009	Endometrial Cancer	Uterine Endometrioid Carcinoma	Stage IA	NA	NA	NA	174	0	NA	15.05	0:DiseaseFree	NA	NA	NOT HISPANIC OR LATINO	NA	2010-11-11	0.0002	G1	161	Endometrioid endometrial adenocarcinoma	NA	NA	NA	No	No	NA	NA	C54.1	8380-03-01	C54.1	YES	2010	NO	NA	0	NA	NA	NA	20	0	0	0	Post (prior bilateral ovariectomy OR >12 mo since LMP with no prior hysterectomy)
320	ucec_tcga	TCGA-D1-A1O7	TCGA.D1.A1O7.01	60	NA	2009	Endometrial Cancer	Uterine Endometrioid Carcinoma	Stage IA	NA	NA	NA	154	0	NA	1.05	0:DiseaseFree	NA	NA	NOT HISPANIC OR LATINO	NA	2010-11-11	0	G1	148	Endometrioid endometrial adenocarcinoma	NA	NA	NA	No	No	NA	NA	C54.1	8380-03-01	C54.1	YES	2010	NO	NA	0	NA	NA	NA	0	NA	NA	NA	Post (prior bilateral ovariectomy OR >12 mo since LMP with no prior hysterectomy)
321	ucec_tcga	TCGA-D1-A1O8	TCGA.D1.A1O8.01	70	NA	2009	Endometrial Cancer	Uterine Endometrioid Carcinoma	Stage IIIC	NA	NA	NA	147	0	NA	NA	NA	NA	NA	NOT HISPANIC OR LATINO	NA	2010-11-11	0	G3	165	Endometrioid endometrial adenocarcinoma	NA	NA	NA	No	No	NA	NA	C54.1	8380-03-01	C54.1	YES	2010	NO	NA	0	NA	NA	NA	3	3	0	3	Post (prior bilateral ovariectomy OR >12 mo since LMP with no prior hysterectomy)
322	ucec_tcga	TCGA-D1-A2G5	TCGA.D1.A2G5.01	50	NA	1995	Endometrial Cancer	Uterine Endometrioid Carcinoma	Stage IB	NA	NA	NA	1354	0	NA	36.86	1:Recurred/Progressed	NA	NA	NOT HISPANIC OR LATINO	NA	2010-11-11	0.9268	G3	173	Endometrioid endometrial adenocarcinoma	NA	NA	NA	No	Yes	NA	NA	C54.1	8380-03-01	C54.1	YES	2007	NO	NA	15	0	0	0	37	1	0	1	Post (prior bilateral ovariectomy OR >12 mo since LMP with no prior hysterectomy)
323	ucec_tcga	TCGA-D1-A2G6	TCGA.D1.A2G6.01	53	NA	1995	Endometrial Cancer	Uterine Endometrioid Carcinoma	Stage IIIC	NA	NA	NA	1350	0	NA	NA	NA	NA	NA	NOT HISPANIC OR LATINO	NA	2006-02-11	0.2916	G3	168	Endometrioid endometrial adenocarcinoma	NA	NA	NA	No	No	NA	NA	C54.1	8380-03-01	C54.1	YES	2007	NO	NA	20	0	0	0	30	2	0	2	Post (prior bilateral ovariectomy OR >12 mo since LMP with no prior hysterectomy)
324	ucec_tcga	TCGA-D1-A3DA	TCGA.D1.A3DA.01	77	NA	2009	Endometrial Cancer	Uterine Endometrioid Carcinoma	Stage IIIC1	NA	NA	NA	128	0	NA	15.87	0:DiseaseFree	NA	NA	NOT HISPANIC OR LATINO	NA	2/15/12	0.0399	G3	152	Endometrioid endometrial adenocarcinoma	NA	NA	NA	No	No	NA	NA	C54.1	8380-03-01	C54.1	YES	2011	NO	NA	19	NA	NA	0	34	NA	NA	1	Post (prior bilateral ovariectomy OR >12 mo since LMP with no prior hysterectomy)
325	ucec_tcga	TCGA-D1-A3DG	TCGA.D1.A3DG.01	81	NA	2009	Endometrial Cancer	Uterine Endometrioid Carcinoma	Stage IVB	NA	NA	NA	49	0	NA	NA	NA	NA	NA	NOT HISPANIC OR LATINO	NA	2/15/12	0.929	G3	168	Endometrioid endometrial adenocarcinoma	NA	NA	NA	No	No	NA	NA	C54.1	8380-03-01	C54.1	YES	2011	NO	NA	0	NA	NA	NA	0	NA	NA	NA	Post (prior bilateral ovariectomy OR >12 mo since LMP with no prior hysterectomy)
326	ucec_tcga	TCGA-D1-A3DH	TCGA.D1.A3DH.01	71	NA	2009	Endometrial Cancer	Uterine Endometrioid Carcinoma	Stage IA	NA	NA	NA	43	0	NA	18.82	0:DiseaseFree	NA	NA	NOT HISPANIC OR LATINO	NA	2/15/12	0.7039	G3	168	Endometrioid endometrial adenocarcinoma	NA	NA	NA	No	No	NA	NA	C54.1	8380-03-01	C54.1	YES	2011	NO	NA	14	NA	NA	0	48	NA	NA	0	Post (prior bilateral ovariectomy OR >12 mo since LMP with no prior hysterectomy)
327	ucec_tcga	TCGA-DF-A2KN	TCGA.DF.A2KN.01	NA	NA	NA	Endometrial Cancer	Uterine Endometrioid Carcinoma	Stage IC	NA	NA	NA	NA	NA	NA	2.2	0:DiseaseFree	NA	NA	NA	NA	2011-07-13	0.0008	G3	152	Endometrioid endometrial adenocarcinoma	NA	NA	NA	No	No	NA	NA	C54.1	8380-03-01	C54.1	YES	NA	NO	NA	0	NA	NA	NA	20	NA	NA	0	Post (prior bilateral ovariectomy OR >12 mo since LMP with no prior hysterectomy)
328	ucec_tcga	TCGA-DF-A2KR	TCGA.DF.A2KR.01	84	NA	NA	Endometrial Cancer	Uterine Endometrioid Carcinoma	Stage IIIC	NA	NA	NA	NA	NA	NA	69.42	1:Recurred/Progressed	NA	NA	NA	NA	10/14/13	0.7258	G3	NA	Endometrioid endometrial adenocarcinoma	NA	NA	NA	No	No	NA	NA	C54.1	8380-03-01	C54.1	YES	NA	NO	NA	NA	NA	NA	NA	7	1	0	1	Post (prior bilateral ovariectomy OR >12 mo since LMP with no prior hysterectomy)
329	ucec_tcga	TCGA-DF-A2KS	TCGA.DF.A2KS.01	69	NA	NA	Endometrial Cancer	Uterine Endometrioid Carcinoma	Stage IB	NA	NA	NA	NA	NA	NA	74.8	1:Recurred/Progressed	NA	NA	NA	NA	10/15/13	0.6253	G3	NA	Endometrioid endometrial adenocarcinoma	NA	NA	NA	No	No	NA	NA	C54.1	8380-03-01	C54.1	YES	NA	NO	NA	0	NA	NA	NA	18	0	0	0	Post (prior bilateral ovariectomy OR >12 mo since LMP with no prior hysterectomy)
330	ucec_tcga	TCGA-DF-A2KU	TCGA.DF.A2KU.01	NA	NA	NA	Endometrial Cancer	Uterine Endometrioid Carcinoma	Stage IB	NA	NA	NA	NA	NA	NA	100.76	0:DiseaseFree	NA	NA	NA	NA	10/15/13	0.0048	G3	NA	Endometrioid endometrial adenocarcinoma	NA	NA	NA	No	No	NA	NA	C54.1	8380-03-01	C54.1	YES	NA	NO	NA	0	NA	NA	NA	9	0	0	0	Post (prior bilateral ovariectomy OR >12 mo since LMP with no prior hysterectomy)
331	ucec_tcga	TCGA-DF-A2KV	TCGA.DF.A2KV.01	55	NA	NA	Endometrial Cancer	Uterine Endometrioid Carcinoma	Stage IB	NA	NA	NA	NA	0	NA	89.26	0:DiseaseFree	NA	NA	NA	NA	10/14/13	0.0003	G3	NA	Endometrioid endometrial adenocarcinoma	NA	NA	NA	No	No	NA	NA	C54.1	8380-03-01	C54.1	YES	NA	NO	NA	0	NA	NA	NA	21	0	0	0	Post (prior bilateral ovariectomy OR >12 mo since LMP with no prior hysterectomy)
332	ucec_tcga	TCGA-DF-A2KY	TCGA.DF.A2KY.01	49	NA	2009	Endometrial Cancer	Uterine Endometrioid Carcinoma	Stage IVA	NA	NA	NA	NA	0	NA	10.91	0:DiseaseFree	NA	NA	NA	NA	6/20/14	0.012	G3	NA	Endometrioid endometrial adenocarcinoma	NA	NA	NA	No	No	NA	NA	C54.1	8380-03-01	C54.1	YES	NA	NO	NA	0	0	0	0	12	1	0	1	Pre (<6 months since LMP AND no prior bilateral ovariectomy AND not on estrogen replacement)
333	ucec_tcga	TCGA-DF-A2KZ	TCGA.DF.A2KZ.01	87	NA	2009	Endometrial Cancer	Uterine Endometrioid Carcinoma	Stage IB	NA	NA	NA	NA	0	NA	27.14	0:DiseaseFree	NA	NA	NA	NA	2006-11-14	0.0341	G3	NA	Endometrioid endometrial adenocarcinoma	NA	NA	NA	No	No	NA	NA	C54.1	8380-03-01	C54.1	YES	NA	NO	NA	0	0	0	0	0	0	0	0	Post (prior bilateral ovariectomy OR >12 mo since LMP with no prior hysterectomy)
334	ucec_tcga	TCGA-DF-A2L0	TCGA.DF.A2L0.01	60	NA	NA	Endometrial Cancer	Uterine Endometrioid Carcinoma	Stage IIIC	NA	NA	NA	NA	NA	NA	17.18	1:Recurred/Progressed	NA	NA	NA	NA	2010-11-13	0.5377	G3	168	Endometrioid endometrial adenocarcinoma	NA	NA	NA	No	No	NA	NA	C54.1	8380-03-01	C54.1	YES	NA	NO	NA	0	NA	NA	NA	17	5	0	5	Post (prior bilateral ovariectomy OR >12 mo since LMP with no prior hysterectomy)
335	ucec_tcga	TCGA-DI-A0WH	TCGA.DI.A0WH.01	64	NA	2009	Endometrial Cancer	Uterine Endometrioid Carcinoma	Stage IB	NA	NA	NA	244	0	NA	16.29	0:DiseaseFree	NA	NA	NOT HISPANIC OR LATINO	NA	2005-12-11	0.0346	G3	173	Endometrioid endometrial adenocarcinoma	NA	NA	NA	No	No	NA	NA	C54.1	8380-03-01	C54.1	YES	2010	NO	NA	2	0	0	0	18	0	0	0	NA
336	ucec_tcga	TCGA-DI-A1BY	TCGA.DI.A1BY.01	63	NA	2009	Endometrial Cancer	Uterine Endometrioid Carcinoma	Stage IIB	NA	NA	NA	989	0	NA	36.6	0:DiseaseFree	NA	NA	NOT HISPANIC OR LATINO	NA	5/13/11	0.0005	G2	155	Endometrioid endometrial adenocarcinoma	NA	NA	NA	No	No	NA	NA	C54.1	8380-03-01	C54.1	YES	2008	NO	NA	0	NA	NA	NA	6	0	0	0	NA
337	ucec_tcga	TCGA-DI-A1NO	TCGA.DI.A1NO.01	68	NA	2009	Endometrial Cancer	Uterine Endometrioid Carcinoma	Stage IIIA	NA	NA	NA	688	0	NA	NA	NA	NA	NA	NOT HISPANIC OR LATINO	NA	2008-01-11	0.5988	G3	166	Endometrioid endometrial adenocarcinoma	NA	NA	NA	No	No	NA	NA	C54.1	8380-03-01	C54.1	YES	2009	NO	NA	0	0	0	0	2	0	0	0	Post (prior bilateral ovariectomy OR >12 mo since LMP with no prior hysterectomy)
338	ucec_tcga	TCGA-DI-A2QU	TCGA.DI.A2QU.01	67	NA	1988	Endometrial Cancer	Uterine Endometrioid Carcinoma	Stage IVB	NA	NA	NA	2296	0	NA	NA	NA	NA	NA	NOT HISPANIC OR LATINO	NA	8/26/11	0.3324	G3	160	Endometrioid endometrial adenocarcinoma	NA	NA	NA	No	No	NA	NA	C54.1	8441-03-01	C54.1	YES	2005	NO	NA	0	NA	NA	NA	6	0	0	0	Post (prior bilateral ovariectomy OR >12 mo since LMP with no prior hysterectomy)
339	ucec_tcga	TCGA-E6-A1LX	TCGA.E6.A1LX.01	40	NA	1988	Endometrial Cancer	Uterine Endometrioid Carcinoma	Stage IB	NA	NA	NA	1539	0	NA	23.36	0:DiseaseFree	NA	NA	NOT HISPANIC OR LATINO	NA	2006-07-11	0.0112	G3	163	Endometrioid endometrial adenocarcinoma	NA	NA	NA	No	No	NA	NA	C54.1	8380-03-01	C54.1	YES	2006	NO	NA	3	0	NA	0	0	NA	NA	NA	Pre (<6 months since LMP AND no prior bilateral ovariectomy AND not on estrogen replacement)
340	ucec_tcga	TCGA-E6-A1M0	TCGA.E6.A1M0.01	56	NA	2009	Endometrial Cancer	Uterine Endometrioid Carcinoma	Stage IIIC	NA	NA	NA	360	0	NA	58.9	0:DiseaseFree	NA	NA	NOT HISPANIC OR LATINO	NA	2006-07-11	0.2016	G3	174	Endometrioid endometrial adenocarcinoma	NA	NA	NA	No	No	NA	NA	C54.1	8380-03-01	C54.1	YES	2010	NO	NA	5	0	NA	0	13	2	NA	2	Post (prior bilateral ovariectomy OR >12 mo since LMP with no prior hysterectomy)
341	ucec_tcga	TCGA-E6-A2P9	TCGA.E6.A2P9.01	65	NA	2009	Endometrial Cancer	Uterine Endometrioid Carcinoma	Stage IA	NA	NA	NA	189	0	NA	45.53	0:DiseaseFree	NA	NA	NOT HISPANIC OR LATINO	NA	12/21/11	0.081	G3	173	Endometrioid endometrial adenocarcinoma	NA	NA	NA	No	No	NA	NA	C54.1	8380-03-01	C54.1	YES	2011	NO	NA	1	0	NA	0	7	0	NA	0	Post (prior bilateral ovariectomy OR >12 mo since LMP with no prior hysterectomy)
342	ucec_tcga	TCGA-EC-A1NJ	TCGA.EC.A1NJ.01	73	NA	2009	Endometrial Cancer	Uterine Endometrioid Carcinoma	Stage IA	NA	NA	NA	60	0	NA	16.03	0:DiseaseFree	NA	NA	NOT HISPANIC OR LATINO	NA	6/23/11	0.053	G2	153	Endometrioid endometrial adenocarcinoma	NA	NA	NA	No	No	NA	NA	C54.1	8380-03-01	C54.1	YES	2010	NO	NA	0	NA	NA	NA	0	NA	NA	NA	Post (prior bilateral ovariectomy OR >12 mo since LMP with no prior hysterectomy)
343	ucec_tcga	TCGA-EC-A1QX	TCGA.EC.A1QX.01	71	NA	2009	Endometrial Cancer	Uterine Endometrioid Carcinoma	Stage IB	NA	NA	NA	81	0	NA	7.19	1:Recurred/Progressed	NA	NA	NOT HISPANIC OR LATINO	NA	2008-03-11	0.0796	G3	161	Endometrioid endometrial adenocarcinoma	NA	NA	NA	No	No	NA	NA	C54.1	8380-03-01	C54.1	YES	2010	NO	NA	0	NA	NA	NA	0	NA	NA	NA	Post (prior bilateral ovariectomy OR >12 mo since LMP with no prior hysterectomy)
344	ucec_tcga	TCGA-EC-A24G	TCGA.EC.A24G.01	57	NA	2009	Endometrial Cancer	Uterine Endometrioid Carcinoma	Stage II	NA	NA	NA	78	0	NA	16.79	0:DiseaseFree	NA	NA	NOT HISPANIC OR LATINO	NA	3/21/11	0.0005	G3	148	Endometrioid endometrial adenocarcinoma	NA	NA	NA	No	No	NA	NA	C54.1	8380-03-01	C54.1	YES	2011	NO	NA	0	0	0	0	15	0	0	0	Pre (<6 months since LMP AND no prior bilateral ovariectomy AND not on estrogen replacement)
345	ucec_tcga	TCGA-EO-A1Y7	TCGA.EO.A1Y7.01	65	NA	2009	Endometrial Cancer	Uterine Endometrioid Carcinoma	Stage IB	NA	NA	NA	196	0	NA	28.91	1:Recurred/Progressed	NA	NA	NA	NA	7/26/11	0.2798	G3	165	Endometrioid endometrial adenocarcinoma	NA	NA	NA	No	No	NA	NA	C54.1	8380-03-01	C54.1	YES	2010	NO	NA	8	0	NA	0	3	0	NA	0	Post (prior bilateral ovariectomy OR >12 mo since LMP with no prior hysterectomy)
346	ucec_tcga	TCGA-EO-A22R	TCGA.EO.A22R.01	56	NA	2009	Endometrial Cancer	Uterine Endometrioid Carcinoma	Stage IB	NA	NA	NA	925	0	NA	61.7	0:DiseaseFree	NA	NA	NA	NA	10/26/11	0.0002	G3	168	Endometrioid endometrial adenocarcinoma	NA	NA	NA	No	No	NA	NA	C54.1	8380-03-01	C54.1	YES	2008	NO	NA	NA	NA	NA	NA	18	0	NA	0	Post (prior bilateral ovariectomy OR >12 mo since LMP with no prior hysterectomy)
347	ucec_tcga	TCGA-EO-A22S	TCGA.EO.A22S.01	58	NA	2009	Endometrial Cancer	Uterine Endometrioid Carcinoma	Stage IB	NA	NA	NA	919	0	NA	61.5	0:DiseaseFree	NA	NA	NA	NA	10/26/11	0.0001	G3	156	Endometrioid endometrial adenocarcinoma	NA	NA	NA	No	No	NA	NA	C54.1	8380-03-01	C54.1	YES	2008	NO	NA	5	0	NA	NA	25	0	NA	NA	Post (prior bilateral ovariectomy OR >12 mo since LMP with no prior hysterectomy)
348	ucec_tcga	TCGA-EO-A22T	TCGA.EO.A22T.01	56	NA	2009	Endometrial Cancer	Uterine Endometrioid Carcinoma	Stage II	NA	NA	NA	916	0	NA	66.85	0:DiseaseFree	NA	NA	NOT HISPANIC OR LATINO	NA	10/26/11	0.0499	G3	152	Endometrioid endometrial adenocarcinoma	NA	NA	NA	No	No	NA	NA	C54.1	8380-03-01	C54.1	YES	2008	NO	NA	11	0	NA	NA	19	0	NA	0	Post (prior bilateral ovariectomy OR >12 mo since LMP with no prior hysterectomy)
349	ucec_tcga	TCGA-EO-A22U	TCGA.EO.A22U.01	83	NA	2009	Endometrial Cancer	Uterine Endometrioid Carcinoma	Stage IB	NA	NA	NA	758	0	NA	46.22	0:DiseaseFree	NA	NA	NA	NA	10/26/11	0.0004	G3	150	Endometrioid endometrial adenocarcinoma	NA	NA	NA	No	No	NA	NA	C54.1	8380-03-01	C54.1	YES	2009	NO	NA	0	NA	NA	NA	0	NA	NA	NA	Post (prior bilateral ovariectomy OR >12 mo since LMP with no prior hysterectomy)
350	ucec_tcga	TCGA-EO-A22X	TCGA.EO.A22X.01	36	NA	2009	Endometrial Cancer	Uterine Endometrioid Carcinoma	Stage IIIA	NA	NA	NA	842	0	NA	57.56	0:DiseaseFree	NA	NA	NA	NA	10/26/11	0.0458	G3	152	Endometrioid endometrial adenocarcinoma	NA	NA	NA	No	No	NA	NA	C54.1	8380-03-01	C54.1	YES	2008	NO	NA	10	0	NA	0	26	0	NA	0	Pre (<6 months since LMP AND no prior bilateral ovariectomy AND not on estrogen replacement)
351	ucec_tcga	TCGA-EO-A22Y	TCGA.EO.A22Y.01	68	NA	2009	Endometrial Cancer	Uterine Endometrioid Carcinoma	Stage IA	NA	NA	NA	692	0	NA	51.48	0:DiseaseFree	NA	NA	NOT HISPANIC OR LATINO	NA	10/26/11	0.6535	G3	NA	Endometrioid endometrial adenocarcinoma	NA	NA	NA	No	No	NA	NA	C54.1	8380-03-01	C54.1	YES	2009	NO	NA	NA	NA	NA	NA	33	0	NA	0	Post (prior bilateral ovariectomy OR >12 mo since LMP with no prior hysterectomy)
352	ucec_tcga	TCGA-EO-A3AS	TCGA.EO.A3AS.01	86	NA	2009	Endometrial Cancer	Uterine Endometrioid Carcinoma	Stage IA	NA	NA	NA	850	0	NA	34.36	0:DiseaseFree	NA	NA	NA	NA	2006-01-12	0.5218	G3	147	Endometrioid endometrial adenocarcinoma	NA	NA	NA	No	No	NA	NA	C54.1	8380-03-01	C54.1	YES	2009	NO	NA	0	NA	NA	NA	0	NA	NA	NA	Post (prior bilateral ovariectomy OR >12 mo since LMP with no prior hysterectomy)
353	ucec_tcga	TCGA-EO-A3AU	TCGA.EO.A3AU.01	72	NA	2009	Endometrial Cancer	Uterine Endometrioid Carcinoma	Stage II	NA	NA	NA	393	0	NA	38.7	1:Recurred/Progressed	NA	NA	NA	NA	2006-01-12	0	G3	150	Endometrioid endometrial adenocarcinoma	NA	NA	NA	No	No	NA	NA	C54.1	8380-03-01	C54.1	YES	2010	NO	NA	1	0	NA	NA	14	1	NA	NA	Post (prior bilateral ovariectomy OR >12 mo since LMP with no prior hysterectomy)
354	ucec_tcga	TCGA-EO-A3AV	TCGA.EO.A3AV.01	51	NA	2009	Endometrial Cancer	Uterine Endometrioid Carcinoma	Stage IIIC1	NA	NA	NA	407	0	NA	35.12	0:DiseaseFree	NA	NA	NA	NA	2006-01-12	0.0242	G3	158	Endometrioid endometrial adenocarcinoma	NA	NA	NA	No	No	NA	NA	C54.1	8380-03-01	C54.1	YES	2010	NO	NA	3	0	NA	NA	33	6	NA	6	Peri (6-12 months since last menstrual period)
355	ucec_tcga	TCGA-EO-A3AY	TCGA.EO.A3AY.01	58	NA	2009	Endometrial Cancer	Uterine Endometrioid Carcinoma	Stage IB	NA	NA	NA	227	0	NA	38.21	1:Recurred/Progressed	NA	NA	NA	NA	2006-01-12	0.0002	G3	164	Endometrioid endometrial adenocarcinoma	NA	NA	NA	No	No	NA	NA	C54.1	8380-03-01	C54.1	YES	2011	NO	NA	0	NA	NA	NA	25	0	NA	NA	Post (prior bilateral ovariectomy OR >12 mo since LMP with no prior hysterectomy)
356	ucec_tcga	TCGA-EO-A3B0	TCGA.EO.A3B0.01	43	NA	2009	Endometrial Cancer	Uterine Endometrioid Carcinoma	Stage IIIC2	NA	NA	NA	196	0	NA	46.39	0:DiseaseFree	NA	NA	NA	NA	2006-01-12	0.05	G3	152	Endometrioid endometrial adenocarcinoma	NA	NA	NA	No	No	NA	NA	C54.1	8380-03-01	C54.1	YES	2011	NO	NA	3	2	NA	NA	7	5	NA	NA	Indeterminate (neither Pre or Postmenopausal)
357	ucec_tcga	TCGA-EO-A3KX	TCGA.EO.A3KX.01	80	NA	2009	Endometrial Cancer	Uterine Endometrioid Carcinoma	Stage IA	NA	NA	NA	184	0	NA	38.44	0:DiseaseFree	NA	NA	HISPANIC OR LATINO	NA	2006-01-12	0.0002	G3	145	Endometrioid endometrial adenocarcinoma	NA	NA	NA	No	No	NA	NA	C54.1	8380-03-01	C54.1	YES	2011	NO	NA	0	NA	NA	NA	3	0	NA	NA	Post (prior bilateral ovariectomy OR >12 mo since LMP with no prior hysterectomy)
358	ucec_tcga	TCGA-EO-A3L0	TCGA.EO.A3L0.01	76	NA	2009	Endometrial Cancer	Uterine Endometrioid Carcinoma	Stage IA	NA	NA	NA	422	0	NA	51.05	0:DiseaseFree	NA	NA	NOT HISPANIC OR LATINO	NA	2006-01-12	0.0963	G3	159	Endometrioid endometrial adenocarcinoma	NA	NA	NA	No	No	NA	NA	C54.1	8380-03-01	C54.1	YES	2010	NO	NA	2	0	NA	NA	11	0	NA	NA	Post (prior bilateral ovariectomy OR >12 mo since LMP with no prior hysterectomy)
359	ucec_tcga	TCGA-EY-A1G7	TCGA.EY.A1G7.01	86	NA	1988	Endometrial Cancer	Uterine Endometrioid Carcinoma	Stage II	NA	NA	NA	1002	0	NA	3.12	1:Recurred/Progressed	NA	NA	NOT HISPANIC OR LATINO	NA	4/21/11	0.2201	G2	151	Endometrioid endometrial adenocarcinoma	NA	NA	NA	No	Yes	NA	NA	C54.1	8380-03-01	C54.1	YES	2008	NO	NA	0	NA	NA	NA	0	NA	NA	NA	Post (prior bilateral ovariectomy OR >12 mo since LMP with no prior hysterectomy)
360	ucec_tcga	TCGA-EY-A1G8	TCGA.EY.A1G8.01	83	NA	1988	Endometrial Cancer	Uterine Endometrioid Carcinoma	Stage IB	NA	NA	NA	771	0	NA	NA	NA	NA	NA	NOT HISPANIC OR LATINO	NA	4/21/11	0.0499	G3	160	Endometrioid endometrial adenocarcinoma	NA	NA	NA	No	No	NA	NA	C54.1	8380-03-01	C54.1	YES	2008	NO	NA	0	NA	NA	NA	40	0	NA	NA	Post (prior bilateral ovariectomy OR >12 mo since LMP with no prior hysterectomy)
361	ucec_tcga	TCGA-EY-A1GC	TCGA.EY.A1GC.01	62	NA	2009	Endometrial Cancer	Uterine Endometrioid Carcinoma	Stage IB	NA	NA	NA	519	0	NA	54.11	0:DiseaseFree	NA	NA	NOT HISPANIC OR LATINO	NA	2005-02-11	0.4314	G3	167	Endometrioid endometrial adenocarcinoma	NA	NA	NA	No	No	NA	NA	C54.1	8380-03-01	C54.1	YES	2009	NO	NA	0	NA	NA	NA	24	0	NA	0	Post (prior bilateral ovariectomy OR >12 mo since LMP with no prior hysterectomy)
362	ucec_tcga	TCGA-EY-A1GD	TCGA.EY.A1GD.01	51	NA	2009	Endometrial Cancer	Uterine Endometrioid Carcinoma	Stage IA	NA	NA	NA	511	0	NA	53.84	0:DiseaseFree	NA	NA	NOT HISPANIC OR LATINO	NA	2005-02-11	0.0347	G1	157	Endometrioid endometrial adenocarcinoma	NA	NA	NA	No	No	NA	NA	C54.1	8380-03-01	C54.1	YES	2009	NO	NA	3	0	NA	0	20	0	NA	0	Pre (<6 months since LMP AND no prior bilateral ovariectomy AND not on estrogen replacement)
363	ucec_tcga	TCGA-EY-A1GE	TCGA.EY.A1GE.01	67	NA	2009	Endometrial Cancer	Uterine Endometrioid Carcinoma	Stage IA	NA	NA	NA	506	0	NA	24.34	0:DiseaseFree	NA	NA	NOT HISPANIC OR LATINO	NA	2005-02-11	0	G1	165	Endometrioid endometrial adenocarcinoma	NA	NA	NA	No	No	NA	NA	C54.1	8380-03-01	C54.1	YES	2009	NO	NA	10	0	NA	0	27	0	NA	0	Post (prior bilateral ovariectomy OR >12 mo since LMP with no prior hysterectomy)
364	ucec_tcga	TCGA-EY-A1GF	TCGA.EY.A1GF.01	75	NA	2009	Endometrial Cancer	Uterine Endometrioid Carcinoma	Stage IA	NA	NA	NA	504	0	NA	27.14	0:DiseaseFree	NA	NA	NOT HISPANIC OR LATINO	NA	2005-11-11	0.0441	G2	165	Endometrioid endometrial adenocarcinoma	NA	NA	NA	No	No	NA	NA	C54.1	8380-03-01	C54.1	YES	2009	NO	NA	9	0	NA	0	16	0	NA	0	Post (prior bilateral ovariectomy OR >12 mo since LMP with no prior hysterectomy)
365	ucec_tcga	TCGA-EY-A1GH	TCGA.EY.A1GH.01	70	NA	2009	Endometrial Cancer	Uterine Endometrioid Carcinoma	Stage IA	NA	NA	NA	452	0	NA	23.32	0:DiseaseFree	NA	NA	NOT HISPANIC OR LATINO	NA	2005-11-11	0.1841	G2	170	Endometrioid endometrial adenocarcinoma	NA	NA	NA	No	No	NA	NA	C54.1	8380-03-01	C54.1	YES	2009	NO	NA	0	NA	NA	NA	NA	NA	NA	NA	Post (prior bilateral ovariectomy OR >12 mo since LMP with no prior hysterectomy)
366	ucec_tcga	TCGA-EY-A1GI	TCGA.EY.A1GI.01	52	NA	2009	Endometrial Cancer	Uterine Endometrioid Carcinoma	Stage IB	NA	NA	NA	444	0	NA	23.32	0:DiseaseFree	NA	NA	NOT HISPANIC OR LATINO	NA	5/18/11	0.0005	G2	165	Endometrioid endometrial adenocarcinoma	NA	NA	NA	No	No	NA	NA	C54.1	8380-03-01	C54.1	YES	2009	NO	NA	0	NA	NA	NA	23	0	NA	0	Pre (<6 months since LMP AND no prior bilateral ovariectomy AND not on estrogen replacement)
367	ucec_tcga	TCGA-EY-A1GK	TCGA.EY.A1GK.01	74	NA	2009	Endometrial Cancer	Uterine Endometrioid Carcinoma	Stage IB	NA	NA	NA	409	0	NA	22.77	0:DiseaseFree	NA	NA	NOT HISPANIC OR LATINO	NA	5/18/11	0.055	G3	160	Endometrioid endometrial adenocarcinoma	NA	NA	NA	No	Yes	NA	NA	C54.1	8380-03-01	C54.1	YES	2009	NO	NA	12	0	NA	0	14	0	NA	0	Post (prior bilateral ovariectomy OR >12 mo since LMP with no prior hysterectomy)
368	ucec_tcga	TCGA-EY-A1GL	TCGA.EY.A1GL.01	51	NA	2009	Endometrial Cancer	Uterine Endometrioid Carcinoma	Stage II	NA	NA	NA	366	0	NA	33.31	0:DiseaseFree	NA	NA	NA	NA	5/18/11	0.0655	G2	173	Endometrioid endometrial adenocarcinoma	NA	NA	NA	No	No	NA	NA	C54.1	8380-03-01	C54.1	YES	2010	NO	NA	6	0	NA	0	13	0	NA	0	Post (prior bilateral ovariectomy OR >12 mo since LMP with no prior hysterectomy)
369	ucec_tcga	TCGA-EY-A1GO	TCGA.EY.A1GO.01	65	NA	2009	Endometrial Cancer	Uterine Endometrioid Carcinoma	Stage IIIC1	NA	NA	NA	259	0	NA	16.98	1:Recurred/Progressed	NA	NA	NOT HISPANIC OR LATINO	NA	5/18/11	0.6229	G2	156	Endometrioid endometrial adenocarcinoma	NA	NA	NA	No	No	NA	NA	C54.1	8380-03-01	C54.1	YES	2010	NO	NA	6	0	NA	0	17	1	NA	1	Post (prior bilateral ovariectomy OR >12 mo since LMP with no prior hysterectomy)
370	ucec_tcga	TCGA-EY-A1GP	TCGA.EY.A1GP.01	54	NA	2009	Endometrial Cancer	Uterine Endometrioid Carcinoma	Stage IA	NA	NA	NA	262	0	NA	18.82	0:DiseaseFree	NA	NA	NOT HISPANIC OR LATINO	NA	5/19/11	0.9472	G1	158	Endometrioid endometrial adenocarcinoma	NA	NA	NA	No	No	NA	NA	C54.1	8380-03-01	C54.1	YES	2010	NO	NA	0	NA	NA	NA	0	NA	NA	NA	Post (prior bilateral ovariectomy OR >12 mo since LMP with no prior hysterectomy)
371	ucec_tcga	TCGA-EY-A1GQ	TCGA.EY.A1GQ.01	76	NA	2009	Endometrial Cancer	Uterine Endometrioid Carcinoma	Stage IB	NA	NA	NA	274	0	NA	10.97	1:Recurred/Progressed	NA	NA	NOT HISPANIC OR LATINO	NA	5/19/11	0.2584	G3	165	Endometrioid endometrial adenocarcinoma	NA	NA	NA	No	Yes	NA	NA	C54.1	8380-03-01	C54.1	YES	2010	NO	NA	0	NA	NA	NA	29	0	NA	0	Post (prior bilateral ovariectomy OR >12 mo since LMP with no prior hysterectomy)
372	ucec_tcga	TCGA-EY-A1GR	TCGA.EY.A1GR.01	67	NA	2009	Endometrial Cancer	Uterine Endometrioid Carcinoma	Stage IA	NA	NA	NA	263	0	NA	17.61	0:DiseaseFree	NA	NA	NOT HISPANIC OR LATINO	NA	5/19/11	0.723	G3	165	Endometrioid endometrial adenocarcinoma	NA	NA	NA	No	No	NA	NA	C54.1	8380-03-01	C54.1	YES	2010	NO	NA	9	0	NA	0	16	0	NA	0	Post (prior bilateral ovariectomy OR >12 mo since LMP with no prior hysterectomy)
373	ucec_tcga	TCGA-EY-A1GT	TCGA.EY.A1GT.01	68	NA	2009	Endometrial Cancer	Uterine Endometrioid Carcinoma	Stage IIIA	NA	NA	NA	225	0	NA	16.1	0:DiseaseFree	NA	NA	NOT HISPANIC OR LATINO	NA	5/24/11	0.081	G1	168	Endometrioid endometrial adenocarcinoma	NA	NA	NA	No	No	NA	NA	C54.1	8380-03-01	C54.1	YES	2010	NO	NA	0	NA	NA	NA	25	0	NA	0	Post (prior bilateral ovariectomy OR >12 mo since LMP with no prior hysterectomy)
374	ucec_tcga	TCGA-EY-A1GU	TCGA.EY.A1GU.01	66	NA	2009	Endometrial Cancer	Uterine Endometrioid Carcinoma	Stage IB	NA	NA	NA	189	0	NA	NA	NA	NA	NA	NOT HISPANIC OR LATINO	NA	5/24/11	0.0341	G2	160	Endometrioid endometrial adenocarcinoma	NA	NA	NA	No	No	NA	NA	C54.1	8380-03-01	C54.1	YES	2010	NO	NA	5	0	NA	0	11	0	NA	0	Post (prior bilateral ovariectomy OR >12 mo since LMP with no prior hysterectomy)
375	ucec_tcga	TCGA-EY-A1GW	TCGA.EY.A1GW.01	73	NA	2009	Endometrial Cancer	Uterine Endometrioid Carcinoma	Stage IVB	NA	NA	NA	155	0	NA	6.24	1:Recurred/Progressed	NA	NA	HISPANIC OR LATINO	NA	5/24/11	0.5739	G3	149	Endometrioid endometrial adenocarcinoma	NA	NA	NA	No	No	NA	NA	C54.1	8380-03-01	C54.1	YES	2010	NO	NA	0	NA	NA	NA	0	NA	NA	NA	Post (prior bilateral ovariectomy OR >12 mo since LMP with no prior hysterectomy)
376	ucec_tcga	TCGA-EY-A1GX	TCGA.EY.A1GX.01	76	NA	2009	Endometrial Cancer	Uterine Endometrioid Carcinoma	Stage IIIA	NA	NA	NA	172	0	NA	24.41	1:Recurred/Progressed	NA	NA	NOT HISPANIC OR LATINO	NA	5/24/11	0.1997	G2	160	Endometrioid endometrial adenocarcinoma	NA	NA	NA	No	No	NA	NA	C54.1	8380-03-01	C54.1	YES	2010	NO	NA	6	0	NA	0	8	0	NA	0	Post (prior bilateral ovariectomy OR >12 mo since LMP with no prior hysterectomy)
377	ucec_tcga	TCGA-EY-A1H0	TCGA.EY.A1H0.01	57	NA	2009	Endometrial Cancer	Uterine Endometrioid Carcinoma	Stage IIIC2	NA	NA	NA	262	0	NA	19.32	0:DiseaseFree	NA	NA	NOT HISPANIC OR LATINO	NA	5/19/11	0.1423	G2	163	Endometrioid endometrial adenocarcinoma	NA	NA	NA	No	No	NA	NA	C54.1	8380-03-01	C54.1	YES	2010	NO	NA	4	1	NA	1	8	3	NA	3	Post (prior bilateral ovariectomy OR >12 mo since LMP with no prior hysterectomy)
378	ucec_tcga	TCGA-EY-A214	TCGA.EY.A214.01	66	NA	2009	Endometrial Cancer	Uterine Endometrioid Carcinoma	Stage IIIC1	NA	NA	NA	160	0	NA	14.39	0:DiseaseFree	NA	NA	NA	NA	2007-08-11	0.6385	G3	165	Endometrioid endometrial adenocarcinoma	NA	NA	NA	No	Yes	NA	NA	C54.1	8380-03-01	C54.1	YES	2010	NO	NA	19	0	NA	0	31	1	NA	1	Post (prior bilateral ovariectomy OR >12 mo since LMP with no prior hysterectomy)
379	ucec_tcga	TCGA-EY-A215	TCGA.EY.A215.01	60	NA	2009	Endometrial Cancer	Uterine Endometrioid Carcinoma	Stage IB	NA	NA	NA	293	0	NA	18.86	0:DiseaseFree	NA	NA	NOT HISPANIC OR LATINO	NA	2007-08-11	0.0013	G3	168	Endometrioid endometrial adenocarcinoma	NA	NA	NA	No	Yes	NA	NA	C54.1	8380-03-01	C54.1	YES	2010	NO	NA	14	0	NA	0	7	0	NA	0	Post (prior bilateral ovariectomy OR >12 mo since LMP with no prior hysterectomy)
380	ucec_tcga	TCGA-EY-A2OM	TCGA.EY.A2OM.01	55	NA	2009	Endometrial Cancer	Uterine Endometrioid Carcinoma	Stage IA	NA	NA	NA	176	0	NA	22.8	0:DiseaseFree	NA	NA	NOT HISPANIC OR LATINO	NA	11/14/11	0.0512	G3	152	Endometrioid endometrial adenocarcinoma	NA	NA	NA	No	No	NA	NA	C54.1	8380-03-01	C54.1	YES	2011	NO	NA	0	NA	NA	NA	13	0	NA	0	Post (prior bilateral ovariectomy OR >12 mo since LMP with no prior hysterectomy)
381	ucec_tcga	TCGA-EY-A2OP	TCGA.EY.A2OP.01	63	NA	2009	Endometrial Cancer	Uterine Endometrioid Carcinoma	Stage IA	NA	NA	NA	521	0	NA	31.01	0:DiseaseFree	NA	NA	NOT HISPANIC OR LATINO	NA	11/15/11	0.0803	G3	150	Endometrioid endometrial adenocarcinoma	NA	NA	NA	No	No	NA	NA	C54.1	8380-03-01	C54.1	YES	2010	NO	NA	7	0	NA	0	12	0	NA	0	Post (prior bilateral ovariectomy OR >12 mo since LMP with no prior hysterectomy)
382	ucec_tcga	TCGA-EY-A2OQ	TCGA.EY.A2OQ.01	61	NA	2009	Endometrial Cancer	Uterine Endometrioid Carcinoma	Stage IA	NA	NA	NA	217	0	NA	29.07	0:DiseaseFree	NA	NA	NOT HISPANIC OR LATINO	NA	11/15/11	0.6205	G3	155	Endometrioid endometrial adenocarcinoma	NA	NA	NA	No	No	NA	NA	C54.1	8380-03-01	C54.1	YES	2011	NO	NA	15	0	NA	0	22	0	NA	0	Post (prior bilateral ovariectomy OR >12 mo since LMP with no prior hysterectomy)
383	ucec_tcga	TCGA-EY-A547	TCGA.EY.A547.01	75	NA	NA	Endometrial Cancer	Uterine Endometrioid Carcinoma	Stage IA	NA	NA	NA	645	0	NA	17.9	0:DiseaseFree	YES	NA	NOT HISPANIC OR LATINO	NA	2/27/13	0.3713	G3	166	Endometrioid endometrial adenocarcinoma	NO	NA	NA	No	Yes	Never Used	YES	C54.1	8380-03-01	C54.1	YES	2011	NO	NA	8	0	NA	0	10	0	NA	0	Post (prior bilateral ovariectomy OR >12 mo since LMP with no prior hysterectomy)
384	ucec_tcga	TCGA-EY-A548	TCGA.EY.A548.01	83	NA	NA	Endometrial Cancer	Uterine Endometrioid Carcinoma	Stage IA	NA	NA	NA	169	0	NA	14.13	0:DiseaseFree	NO	NA	NOT HISPANIC OR LATINO	NA	2/27/13	0.0001	G1	157	Endometrioid endometrial adenocarcinoma	NO	Never Used	No, I have never taken menopausal hormone therapy.	No	No	Never Used	YES	C54.1	8380-03-01	C54.1	YES	2012	NO	NA	0	NA	NA	NA	12	0	NA	0	Post (prior bilateral ovariectomy OR >12 mo since LMP with no prior hysterectomy)
385	ucec_tcga	TCGA-EY-A549	TCGA.EY.A549.01	78	NA	NA	Endometrial Cancer	Uterine Endometrioid Carcinoma	Stage IA	NA	NA	NA	191	0	NA	19.88	0:DiseaseFree	NO	NA	NOT HISPANIC OR LATINO	NA	2/27/13	0.156	G3	165	Endometrioid endometrial adenocarcinoma	YES	Never Used	No, I have never taken menopausal hormone therapy.	No	Yes	Never Used	YES	C54.9	8380-03-01	C54.9	YES	2012	NO	NA	18	0	NA	0	22	0	NA	0	Post (prior bilateral ovariectomy OR >12 mo since LMP with no prior hysterectomy)
386	ucec_tcga	TCGA-EY-A54A	TCGA.EY.A54A.01	67	NA	2009	Endometrial Cancer	Uterine Endometrioid Carcinoma	Stage IIIC2	NA	NA	NA	105	0	NA	14.68	0:DiseaseFree	YES	NA	NOT HISPANIC OR LATINO	NA	2/27/13	0.2869	G3	161	Endometrioid endometrial adenocarcinoma	NO	Former User	No, I have never taken menopausal hormone therapy.	No	No	Never Used	YES	C54.9	8380-03-01	C54.9	YES	2012	NO	NA	8	1	NA	1	16	4	NA	4	Post (prior bilateral ovariectomy OR >12 mo since LMP with no prior hysterectomy)
387	ucec_tcga	TCGA-EY-A5W2	TCGA.EY.A5W2.01	72	NA	2009	Endometrial Cancer	Uterine Endometrioid Carcinoma	Stage IB	NA	NA	NA	105	0	NA	16.95	0:DiseaseFree	NO	NA	NOT HISPANIC OR LATINO	NA	5/20/13	0.0341	G3	161	Endometrioid endometrial adenocarcinoma	NO	NA	NA	No	No	NA	YES	C54.1	8380-03-01	C54.1	YES	2012	NO	NA	7	0	NA	0	16	0	NA	0	Post (prior bilateral ovariectomy OR >12 mo since LMP with no prior hysterectomy)
388	ucec_tcga	TCGA-EY-A72D	TCGA.EY.A72D.01	87	NA	2009	Endometrial Cancer	Uterine Endometrioid Carcinoma	Stage II	NA	NA	NA	120	0	NA	5.88	0:DiseaseFree	NO	NA	NOT HISPANIC OR LATINO	NA	2012-09-13	0.7701	G3	162	Endometrioid endometrial adenocarcinoma	NO	Never Used	No, I have never taken menopausal hormone therapy.	No	Yes	Never Used	NO	C54.1	8380-03-01	C54.1	YES	2013	NO	NA	0	NA	NA	NA	0	NA	NA	NA	Post (prior bilateral ovariectomy OR >12 mo since LMP with no prior hysterectomy)
389	ucec_tcga	TCGA-FI-A2CX	TCGA.FI.A2CX.01	82	NA	1988	Endometrial Cancer	Uterine Endometrioid Carcinoma	Stage IB	NA	NA	NA	1067	0	NA	66.72	0:DiseaseFree	NA	NA	NOT HISPANIC OR LATINO	NA	10/27/11	0.0044	G3	155	Endometrioid endometrial adenocarcinoma	NA	NA	NA	No	Yes	NA	NA	C54.1	8380-03-01	C54.1	YES	2008	NO	NA	3	0	0	0	7	0	0	0	Post (prior bilateral ovariectomy OR >12 mo since LMP with no prior hysterectomy)
390	ucec_tcga	TCGA-FI-A2D0	TCGA.FI.A2D0.01	55	NA	1988	Endometrial Cancer	Uterine Endometrioid Carcinoma	Stage IA	NA	NA	NA	945	0	NA	39.85	0:DiseaseFree	NA	NA	NOT HISPANIC OR LATINO	NA	10/28/11	0	G3	158	Endometrioid endometrial adenocarcinoma	NA	NA	NA	No	No	NA	NA	C54.1	8380-03-01	C54.1	YES	2008	NO	NA	7	0	0	0	21	0	0	0	Peri (6-12 months since last menstrual period)
391	ucec_tcga	TCGA-FI-A2D4	TCGA.FI.A2D4.01	44	NA	1988	Endometrial Cancer	Uterine Endometrioid Carcinoma	Stage IIIC	NA	NA	NA	853	0	NA	NA	NA	NA	NA	NA	NA	10/28/11	0.1856	G3	163	Endometrioid endometrial adenocarcinoma	NA	NA	NA	No	No	NA	NA	C54.1	8380-03-01	C54.1	YES	2009	NO	NA	0	NA	NA	NA	1	1	0	1	Pre (<6 months since LMP AND no prior bilateral ovariectomy AND not on estrogen replacement)
392	ucec_tcga	TCGA-FI-A2D5	TCGA.FI.A2D5.01	56	NA	2009	Endometrial Cancer	Uterine Endometrioid Carcinoma	Stage IVB	NA	NA	NA	702	0	NA	9.2	1:Recurred/Progressed	NA	NA	NOT HISPANIC OR LATINO	NA	10/28/11	0.0005	G3	160	Endometrioid endometrial adenocarcinoma	NA	NA	NA	No	Yes	NA	NA	C54.1	8380-03-01	C54.1	YES	2009	NO	NA	0	NA	NA	NA	2	1	0	1	Post (prior bilateral ovariectomy OR >12 mo since LMP with no prior hysterectomy)
393	ucec_tcga	TCGA-FI-A2D6	TCGA.FI.A2D6.01	74	NA	2009	Endometrial Cancer	Uterine Endometrioid Carcinoma	Stage IB	NA	NA	NA	641	0	NA	NA	NA	NA	NA	NOT HISPANIC OR LATINO	NA	10/28/11	0.0456	G3	165	Endometrioid endometrial adenocarcinoma	NA	NA	NA	No	No	NA	NA	C54.1	8380-03-01	C54.1	YES	2009	NO	NA	0	NA	NA	NA	0	NA	NA	NA	Post (prior bilateral ovariectomy OR >12 mo since LMP with no prior hysterectomy)
394	ucec_tcga	TCGA-FI-A2F4	TCGA.FI.A2F4.01	64	NA	1988	Endometrial Cancer	Uterine Endometrioid Carcinoma	Stage IC	NA	NA	NA	860	0	NA	73.26	0:DiseaseFree	NA	NA	NOT HISPANIC OR LATINO	NA	10/27/11	0.0344	G3	165	Endometrioid endometrial adenocarcinoma	NA	NA	NA	No	Yes	NA	NA	C54.1	8380-03-01	C54.1	YES	2009	NO	NA	4	0	0	0	28	0	0	0	Post (prior bilateral ovariectomy OR >12 mo since LMP with no prior hysterectomy)
395	ucec_tcga	TCGA-FI-A2F9	TCGA.FI.A2F9.01	79	NA	2009	Endometrial Cancer	Uterine Endometrioid Carcinoma	Stage IA	NA	NA	NA	709	0	NA	59.23	0:DiseaseFree	NA	NA	NOT HISPANIC OR LATINO	NA	10/28/11	0.3709	G3	175	Endometrioid endometrial adenocarcinoma	NA	NA	NA	No	No	NA	NA	C54.1	8380-03-01	C54.1	YES	2009	NO	NA	3	0	0	0	35	0	0	0	Post (prior bilateral ovariectomy OR >12 mo since LMP with no prior hysterectomy)
396	ucec_tcga	TCGA-H5-A2HR	TCGA.H5.A2HR.01	71	NA	1988	Endometrial Cancer	Uterine Endometrioid Carcinoma	Stage IB	NA	NA	NA	1627	0	NA	1.74	0:DiseaseFree	NA	NA	NOT HISPANIC OR LATINO	NA	2010-01-11	0.2775	G3	NA	Endometrioid endometrial adenocarcinoma	NA	NA	NA	No	No	NA	NA	C54.1	8380-03-01	C54.1	YES	2006	NO	NA	0	NA	NA	NA	19	0	NA	0	Post (prior bilateral ovariectomy OR >12 mo since LMP with no prior hysterectomy)
397	ucec_tcga	TCGA-PG-A916	TCGA.PG.A916.01	70	NA	2009	Endometrial Cancer	Uterine Endometrioid Carcinoma	Stage I	NA	NA	NA	224	0	NA	17.15	0:DiseaseFree	NO	NA	NOT HISPANIC OR LATINO	NA	4/28/14	0	G2	NA	Endometrioid endometrial adenocarcinoma	NO	Never Used	No, I have never taken menopausal hormone therapy.	No	No	Never Used	YES	C54.1	8380-03-01	C54.1	YES	2013	NO	NA	0	NA	NA	NA	0	NA	NA	NA	Post (prior bilateral ovariectomy OR >12 mo since LMP with no prior hysterectomy)
398	ucec_tcga	TCGA-PG-A917	TCGA.PG.A917.01	74	NA	2009	Endometrial Cancer	Uterine Endometrioid Carcinoma	Stage IA	NA	NA	NA	583	0	NA	6.96	0:DiseaseFree	NO	NA	NOT HISPANIC OR LATINO	NA	4/28/14	0.0516	G2	NA	Endometrioid endometrial adenocarcinoma	NO	Former User	No, I have never taken menopausal hormone therapy.	No	No	Never Used	YES	C54.1	8380-03-01	C54.1	YES	2012	NO	NA	0	NA	NA	NA	0	NA	NA	NA	Post (prior bilateral ovariectomy OR >12 mo since LMP with no prior hysterectomy)
399	ucec_tcga	TCGA-QF-A5YT	TCGA.QF.A5YT.01	57	NA	2009	Endometrial Cancer	Uterine Endometrioid Carcinoma	Stage II	NA	NA	NA	804	0	NA	39.91	0:DiseaseFree	NO	NA	NOT HISPANIC OR LATINO	NA	6/25/13	0.0001	G1	170	Endometrioid endometrial adenocarcinoma	NO	Never Used	No, I have never taken menopausal hormone therapy.	No	No	Never Used	NO	C54.0	8380-03-01	C54.0	YES	2010	NO	NA	0	NA	NA	NA	0	NA	NA	NA	Post (prior bilateral ovariectomy OR >12 mo since LMP with no prior hysterectomy)
400	ucec_tcga	TCGA-QS-A5YQ	TCGA.QS.A5YQ.01	55	NA	2009	Endometrial Cancer	Uterine Endometrioid Carcinoma	Stage IIIA	NA	NA	NA	43	0	NA	24.93	0:DiseaseFree	NO	NA	NOT HISPANIC OR LATINO	NA	5/14/13	0.0003	G1	160	Endometrioid endometrial adenocarcinoma	NO	NA	NA	No	No	Never Used	NO	C54.1	8380-03-01	C54.1	YES	2013	NO	NA	0	NA	NA	NA	7	0	0	0	Post (prior bilateral ovariectomy OR >12 mo since LMP with no prior hysterectomy)
401	ucec_tcga	TCGA-QS-A5YR	TCGA.QS.A5YR.01	61	NA	2009	Endometrial Cancer	Uterine Endometrioid Carcinoma	Stage IIIB	NA	NA	NA	118	0	NA	23.62	0:DiseaseFree	YES	NA	NOT HISPANIC OR LATINO	NA	5/13/13	0.0001	G2	168	Endometrioid endometrial adenocarcinoma	NO	Never Used	No, I have never taken menopausal hormone therapy.	No	No	Never Used	YES	C54.1	8380-03-01	C54.1	YES	2012	NO	NA	0	NA	NA	NA	5	0	0	0	Post (prior bilateral ovariectomy OR >12 mo since LMP with no prior hysterectomy)
402	ucec_tcga	TCGA-QS-A744	TCGA.QS.A744.01	86	NA	2009	Endometrial Cancer	Uterine Endometrioid Carcinoma	Stage IIIB	NA	NA	NA	44	0	NA	14.82	0:DiseaseFree	NO	NA	NOT HISPANIC OR LATINO	NA	2011-12-13	0.1992	G2	163	Endometrioid endometrial adenocarcinoma	NO	NA	NA	No	No	Never Used	YES	C54.0	8380-03-01	C54.0	YES	2013	NO	NA	0	NA	NA	NA	0	NA	NA	NA	Post (prior bilateral ovariectomy OR >12 mo since LMP with no prior hysterectomy)
403	ucec_tcga	TCGA-SJ-A6ZI	TCGA.SJ.A6ZI.01	64	NA	2009	Endometrial Cancer	Uterine Endometrioid Carcinoma	Stage IB	NA	NA	NA	88	0	NA	20.73	0:DiseaseFree	NO	NA	NOT HISPANIC OR LATINO	NA	2011-11-13	0.0275	G1	66	Endometrioid endometrial adenocarcinoma	NO	Never Used	No, I have never taken menopausal hormone therapy.	No	No	Never Used	YES	C54.1	8380-03-01	C54.1	YES	2013	NO	NA	9	0	0	0	18	0	0	0	NA
404	ucec_tcga	TCGA-SJ-A6ZJ	TCGA.SJ.A6ZJ.01	61	NA	2009	Endometrial Cancer	Uterine Endometrioid Carcinoma	Stage IB	NA	NA	NA	216	0	NA	18.27	0:DiseaseFree	NO	NA	NOT HISPANIC OR LATINO	NA	2011-11-13	0.0466	G2	168	Endometrioid endometrial adenocarcinoma	NO	Former User	NA	No	No	Never Used	YES	C54.1	8380-03-01	C54.1	YES	2012	NO	NA	NA	NA	NA	NA	28	0	0	0	Post (prior bilateral ovariectomy OR >12 mo since LMP with no prior hysterectomy)
405	ucec_tcga	TCGA-SL-A6J9	TCGA.SL.A6J9.01	73	NA	2009	Endometrial Cancer	Uterine Endometrioid Carcinoma	Stage IB	NA	NA	NA	86	0	NA	0.07	0:DiseaseFree	NO	NA	NOT HISPANIC OR LATINO	NA	2011-12-14	0.4226	G3	167	Endometrioid endometrial adenocarcinoma	NO	NA	NA	No	No	NA	YES	C54.1	8380-03-01	C54.1	YES	2013	NO	NA	2	0	0	0	9	0	0	0	Post (prior bilateral ovariectomy OR >12 mo since LMP with no prior hysterectomy)
406	ucec_tcga	TCGA-SL-A6JA	TCGA.SL.A6JA.01	77	NA	2009	Endometrial Cancer	Uterine Endometrioid Carcinoma	Stage IB	NA	NA	NA	45	0	NA	0.23	0:DiseaseFree	NO	NA	NOT HISPANIC OR LATINO	NA	2011-12-14	0.0488	G3	167	Endometrioid endometrial adenocarcinoma	NO	NA	NA	No	No	NA	YES	C54.1	8380-03-01	C54.1	YES	2013	NO	NA	1	0	0	0	11	0	0	0	Post (prior bilateral ovariectomy OR >12 mo since LMP with no prior hysterectomy)
[truncated: 47 more columns]
